# Supplementary material for: A Global Census of Fission Yeast Deubiquitinating Enzyme Localization and Interaction Networks Reveals Distinct Compartmentalization Profiles and Overlapping Functions in Endocytosis and Polarity
Source: PLoS Biol. 2010 Sep 7;8(9):e1000471. doi: 10.1371/journal.pbio.1000471 (PMC2935449; doi:10.1371/journal.pbio.1000471)
Supplement: Table S1 — Proteins recovered from TAPs followed by LC-MS/MS. The baits used for the purifications are shown in bold, and shading is as denoted at the end of the table (ubp16 tab). Gene, GeneDB accession number; Seq. cov., protein sequence coverage percent; Uniq. Seq., number of unique peptides identified. (0.48 MB XLS) [file pbio.1000471.s019.xls]

## Sheet: otu1
Gene	Seq. Cov.	Uniq. Seq.	TSC	1st run	2nd run	Protein	Description
SPAC24C9.14	31	10	471	115	356	Otu1	ubiquitin-specific protease (predicted)
SPAC1565.08	37	30	269	22	247	Cdc48	AAA family ATPase Cdc48
SPBC32F12.11	43	18	252	107	145	Tdh1	glyceraldehyde-3-phosphate dehydrogenase Tdh1
SPBC1709.05	26	15	149	103	46	Sks2	heat shock protein, ribosome associated molecular chaperone Sks2
SPAC23A1.10	21	10	141	89	52	Tef102	translation elongation factor EF-1 alpha Ef1a-b
SPAC22A12.15c	19	14	86	23	63	Bip1	heat shock protein BiP
SPCC1739.13	33	18	79	44	35	Ssa2	heat shock protein Ssa2
SPAC1071.10c	12	12	54	40	14	Pma1	P-type proton ATPase Pma1
SPCC417.08	18	16	52	43	9	Tef3	translation elongation factor eEF3
SPBC1711.06	16	5	49	14	35	Rpl401	60S ribosomal protein L2
SPAC513.01c	14	10	43	33	10	Eft201	translation elongation factor 2 (EF-2) Eft2,A
SPBC2F12.14c	19	9	41	21	20	Gua1	IMP dehydrogenase Gua1 (predicted)
SPBC1815.01	11	5	40	9	31	Eno101	enolase
SPAC1F8.07c	18	11	38	20	18		pyruvate decarboxylase (predicted)
SPAC664.11	18	10	38	31	7	Ssc1	mitochondrial heat shock protein Hsp70
SPBC32H8.12c	24	9	35	16	19	Act1	actin Act1
SPAC22H12.04c	23	7	32	13	19	Rps102	40S ribosomal protein S3a (predicted)
SPBC16A3.08c	27	7	30	1	29		serpine1 related protein (predicted)
SPBC14F5.04c	13	6	26	2	24	Pgk1	phosphoglycerate kinase Pgk1 (predicted)
SPAC1687.06c	36	6	25	4	21	Rpl44	60S ribosomal protein L28/L44 (predicted)
SPBC25H2.02	8	5	22	20	2	Trs1	cytoplasmic threonine-tRNA ligase Trs1 (predicted)
SPAC3G9.06	11	5	19	3	16	Frs2	cytoplasmic phenylalanine-tRNA ligase alpha subunit Frs2 (predicted)
SPAC4H3.10c	16	7	18	8	10	Pyk1	pyruvate kinase (predicted)
SPBC800.04c	56	6	18	2	16	Rpl4301	60S ribosomal protein L37a (predicted)
SPAC57A7.12	10	6	17	12	5		heat shock protein Pdr13 (predicted)
SPAC29A4.02c	10	5	16	15	1		translation elongation factor EF-1 gamma subunit
SPAC18G6.14c	33	5	15	6	9	Rps7	40S ribosomal protein S7 (predicted)
SPCC1223.07c	12	7	15	14	1	Drs1	cytoplasmic aspartate-tRNA ligase Drs1 (predicted)
SPCC576.09	28	5	14	1	13	Rps20	40S ribosomal protein S20
SPAC3G9.03	43	5	13	4	9	Rpl2301	60S ribosomal protein L23
SPCC1322.11	43	5	13	4	9	Rpl2302	60S ribosomal protein L23
SPBC2F12.04	27	6	12	2	10	Rpl1701	60S ribosomal protein L17
SPBC16G5.14c	20	5	10	2	8	Rps3	40S ribosomal protein S3
SPAC12G12.04	11	6	8	1	7	Mcp60	mitochondrial heat shock protein Hsp60/Mcp60
SPAC926.09c	2	5	8	1	7	Fas1	fatty acid synthase beta subunit Fas1

## Sheet: otu2
Gene	Seq. Cov.	Uniq. Seq.	TSC	1st run	2nd run	Protein	Description
SPBC32F12.11	12	20	802	430	372	Tdh1	glyceraldehyde-3-phosphate dehydrogenase Tdh1
SPAC1952.03	35	15	612	265	347	Otu2	cysteine protease, OTU family
SPAC4A8.11c	26	53	454	294	160	Fas2	fatty acid synthase alpha subunit Lsd1
SPAC926.09c	19	46	377	244	133	Fas1	fatty acid synthase beta subunit Fas1
SPCC1739.13	34	37	374	236	138	Ssa2	heat shock protein Ssa2
SPAC23A1.10	33	18	355	193	162	Tef102	translation elongation factor EF-1 alpha Ef1a-b
SPBC354.12	9	17	352	243	109	Gpd3	glyceraldehyde 3-phosphate dehydrogenase Gpd3
SPCC417.08	27	36	328	196	132	Tef3	translation elongation factor eEF3
SPAC25G10.09c	17	34	318	191	127	Pan1	actin cortical patch component, with EF hand and WH2 motif Panl (predicted)
SPAC17C9.03	33	39	311	173	138	Tif471	translation initiation factor eIF4G
SPBC1709.05	22	28	301	204	97	Sks2	heat shock protein, ribosome associated molecular chaperone Sks2
SPCC1795.11	51	24	278	162	116	Sum3	ATP-dependent RNA helicase Sum3
SPBC146.13c	30	42	265	128	137	Myo1	myosin type I
SPCC550.14	26	37	217	125	92	Vgl1	vigilin (predicted)
SPBP8B7.16c	26	22	205	108	97	Dbp2	ATP-dependent RNA helicase Dbp2
SPBP8B7.03c	20	14	203	150	53	Rpl402	60S ribosomal protein L2
SPAC1071.10c	23	17	196	134	62	Pma1	P-type proton ATPase Pma1
SPAC22H12.04c	40	15	185	134	51	Rps102	40S ribosomal protein S3a (predicted)
SPAC25G10.08	36	26	184	121	63		translation initiation factor eIF3b (p84)
SPBC1711.06	48	14	179	134	45	Rpl401	60S ribosomal protein L2
SPBC36.07	25	32	175	109	66	Iki3	elongator subunit Iki3 (predicted)
SPAC1834.11c	34	26	175	123	52	Sec18	secretory pathway protein Sec18 (predicted)
SPBC32H8.12c	33	12	170	108	62	Act1	actin Act1
SPAC664.11	32	27	168	103	65	Ssc1	mitochondrial heat shock protein Hsp70
SPCC162.07	12	14	167	107	60	Ent1	epsin
SPBC29A3.04	35	12	162	109	53	Rpl8	60S ribosomal protein L7a (L8)
SPAC22G7.06c	14	39	159	92	67	Ura1	carbamoyl-phosphate synthase, aspartate carbamoyltransferase Ura1
SPAC513.01c	24	23	149	88	61	Eft201	translation elongation factor 2 (EF-2) Eft2,A
SPAC12G12.04	34	24	149	109	40	Mcp60	mitochondrial heat shock protein Hsp60/Mcp60
SPAC17A5.03	12	16	147	83	64	Rpl301	60S ribosomal protein L3
SPAC13G6.02c	16	14	135	92	43	Rps101	40S ribosomal protein S3a
SPBC16D10.11c	41	11	135	84	51	Rps1801	40S ribosomal protein S18
SPAPB1E7.07	17	41	129	78	51	Glt1	glutamate synthase Glt1 (predicted)
SPAC24C9.12c	31	17	124	86	38		glycine hydroxymethyltransferase (predicted)
SPCC576.08c	32	10	117	72	45	Rps2	40S ribosomal protein S2
SPBC83.08	40	15	117	64	53	Rvb2	AAA family ATPase Rvb2
SPAC6F6.07c	40	9	116	98	18	Rps13	40S ribosomal protein S13 (predicted)
SPAC4H3.10c	31	14	115	84	31	Pyk1	pyruvate kinase (predicted)
SPBC17D11.05	8	18	114	74	40	Tif32	translation initiation factor eIF3a
SPAC22A12.15c	30	19	114	83	31	Bip1	heat shock protein BiP
SPAC4A8.16c	20	19	109	57	52	Tif33	translation initiation factor eIF3c
SPCC16C4.13c	44	7	108	64	44	Rpl1201	60S ribosomal protein L12.1/L12A
SPBC106.18	28	5	106	65	41	Rpl2501	60S ribosomal protein L25 (predicted)
SPAC26A3.05	11	20	105	75	30	Chc1	clathrin heavy chain Chc1 (predicted)
SPAC589.10c	39	9	105	69	36		ribomal-ubiquitin fusion protein Ubi5
SPCC364.03	36	9	102	77	25	Rpl1702	60S ribosomal protein L17
SPCC63.14	19	27	100	10	90		conserved fungal protein
SPCC825.01	21	21	98	59	39		ribosome biogenesis ATPase, Arb family ABCF1-like (predicted)
SPBC2F12.04	37	9	98	68	30	Rpl1701	60S ribosomal protein L17
SPBC16G5.14c	58	10	98	61	37	Rps3	40S ribosomal protein S3
SPBP8B7.11	11	9	97	73	24		ubiquitin protease cofactor (predicted)
SPCC1682.14	2	10	96	72	24	Rpl1902	60S ribosomal protein L19
SPAC694.02	13	26	96	53	43		DEAD/DEAH box helicase
SPAC4D7.05	18	14	96	68	28	Sum1	translation initiation factor eIF3i
SPAC23C4.19	23	26	95	42	53	Spt5	transcription elongation factor Spt5
SPAC57A7.12	24	15	95	49	46		heat shock protein Pdr13 (predicted)
SPAC11E3.15	3	5	94	56	38	Rpl22	60S ribosomal protein L22
SPBP35G2.07	28	19	94	53	41	Ilv1	acetolactate synthase catalytic subunit
SPBC651.01c	28	19	93	61	32	Nog1	GTP binding protein Nog1 (predicted)
SPAC688.11	14	20	92	60	32	End4	Huntingtin-interacting protein homolog
SPAC3C7.08c	5	19	91	41	50	Elf1	AAA family ATPase ELf1
SPBC800.04c	7	7	91	58	33	Rpl4301	60S ribosomal protein L37a (predicted)
SPAC926.04c	18	16	90	56	34	Hsp90	Hsp90 chaperone
SPBC16A3.08c	39	12	88	55	33		serpine1 related protein (predicted)
SPAPB17E12.13	28	5	85	56	29	Rpl1802	60S ribosomal protein L18
SPAC1F7.13c	36	9	85	58	27	Rpl801	60S ribosomal protein L8
SPAC6B12.12	26	20	84	40	44	Tom70	mitochondrial TOM complex subunit Tom70 (predicted)
SPAC1A6.07	28	18	84	27	57		sequence orphan
SPAC16E8.01	11	16	83	42	41	Shd1	cytoskeletal protein binding protein Sla1 family, Shd1 (predicted)
SPAC1F8.07c	18	14	83	49	34		pyruvate decarboxylase (predicted)
SPCC622.18	51	8	83	43	40	Rpl6	60S ribosomal protein L6
SPBC11C11.07	28	5	82	47	35	Rpl1801	60S ribosomal protein L18
SPAC24H6.07	33	11	82	40	42	Rps901	40S ribosomal protein S9
SPAC29A4.02c	25	13	81	43	38		translation elongation factor EF-1 gamma subunit
SPBC29A3.12	45	11	81	42	39	Rps902	40S ribosomal protein S9
SPAC6G10.02c	15	20	80	37	43	Tea3	cell end marker Tea3
SPBC646.10c	25	13	80	43	37		U3 snoRNP protein Nop56 (predicted)
SPBC83.02c	30	7	80	56	24	Rpl4302	60S ribosomal protein L37a (predicted)
SPAC56E4.04c	8	19	79	40	39	Cut6	acetyl-CoA/biotin carboxylase
SPAC17A5.15c	36	15	79	54	25		glutamate-tRNA ligase (predicted)
SPAC29A4.20	17	15	78	55	23	Elp3	elongator complex, histone acetyltransferase subunit Elp3 (predicted)
SPBC14F5.04c	28	14	77	39	38	Pgk1	phosphoglycerate kinase Pgk1 (predicted)
SPAC13G6.07c	35	6	77	52	25	Rps601	40S ribosomal protein S6
SPBC25H2.02	16	13	75	46	29	Trs1	cytoplasmic threonine-tRNA ligase Trs1 (predicted)
SPBP22H7.02c	9	21	74	45	29		RNA-binding protein Mrd1 (predicted)
SPCC1183.07	13	25	74	25	49		U3 snoRNP-associated protein Rrp5
SPCC1494.10	15	14	74	51	23	Adn3	transcription factor (predicted)
SPBC2D10.10c	19	10	73	45	28	Fib1	fibrillarin
SPAC23G3.06	24	11	73	38	35		U3 snoRNP protein Nop58 (predicted)
SPAC890.08	38	6	73	49	24	Rpl31	60S ribosomal protein L31
SPCC4G3.14	25	16	72	35	37	Mdj1	DNAJ domain protein Mdj1 (predicted)
SPCC417.07c	17	25	71	30	41	Mto1	MT organizer Mto1
SPAC26A3.04	27	8	70	48	22	Rpl2002	60S ribosomal protein L20
SPBC18H10.12c	41	12	70	44	26	Rpl701	60S ribosomal protein L7
SPAC57A7.04c	21	18	69	46	23	Pabp	mRNA export shuttling protein
SPAC3H5.07	29	11	69	47	22	Rpl702	60S ribosomal protein L7
SPAC22A12.04c	48	8	69	45	24	Rps2201	40S ribosomal protein S15a
SPAC3G9.03	4	7	68	54	14	Rpl2301	60S ribosomal protein L23
SPBC17G9.07	5	6	68	48	20	Rps2402	40S ribosomal protein S24
SPBC12D12.03	25	17	68	49	19	Cct1	chaperonin-containing T-complex alpha subunit Cct1
SPBC29A3.18	29	5	68	58	10	Cyt1	cytochrome c1 Cyt1 (predicted)
SPAC18G6.14c	30	5	68	50	18	Rps7	40S ribosomal protein S7 (predicted)
SPBC11G11.02c	34	12	68	45	23	End3	actin cortical patch component End3 (predicted)
SPCC1223.07c	28	17	67	39	28	Drs1	cytoplasmic aspartate-tRNA ligase Drs1 (predicted)
SPAPB8E5.09	34	12	67	53	14	Rvb1	AAA family ATPase Rvb1
SPBC2F12.14c	13	11	66	43	23	Gua1	IMP dehydrogenase Gua1 (predicted)
SPBC17D1.06	17	13	66	37	29	Dbp3	ATP-dependent RNA helicase Dbp3 (predicted)
SPBC1815.01	24	9	63	36	27	Eno101	enolase
SPAC4H3.01	37	14	63	48	15		DNAJ domain protein Caj1/Djp1 type
SPAC664.04c	45	8	63	33	30	Rps1602	40S ribosomal protein S16
SPBP8B7.20c	5	12	62	33	29		RNA methyltransferase Nop2 (predicted)
SPCC584.04	19	14	62	34	28	Sup35	translation release factor class II eRF3
SPAC4F10.13c	30	19	62	49	13	Mpd2	GYF domain protein
SPBC3B8.02	19	7	61	25	36	Php5	CCAAT-binding factor complex subunit Php5
SPAC3H5.12c	40	8	61	43	18	Rpl501	60S ribosomal protein L5
SPBC1A4.02c	20	10	60	38	22	Leu1	3-isopropylmalate dehydrogenase Leu1
SPAP7G5.05	27	8	60	34	26	Rpl1002	60S ribosomal protein L10
SPCC613.05c	39	7	60	47	13	Rpl35	60S ribosomal protein L35
SPBC16A3.18	12	13	58	26	32	Cip1	RNA-binding protein Cip1
SPAC56F8.03	22	21	58	34	24		translation initiation factor IF2 (predicted)
SPAC664.05	25	6	58	41	17	Rpl13	60S ribosomal protein L13
SPAC26A3.07c	36	8	58	38	20	Rpl1101	60S ribosomal protein L11
SPAC9E9.09c	11	10	57	43	14		aldehyde dehydrogenase (predicted)
SPBC29B5.03c	20	6	57	27	30	Rpl26	60S ribosomal protein L26 (predicted)
SPCC23B6.04c	21	16	57	22	35		sec14 cytosolic factor family
SPAC3H5.05c	38	5	57	35	22	Rps1401	40S ribosomal protein S14
SPBC21C3.13	4	6	56	46	10	Rps1901	40S ribosomal protein S19
SPAC17G6.13	14	9	56	35	21		sequence orphan
SPAC30C2.04	21	10	55	34	21		cofactor for methionyl-and glutamyl-tRNA synthetases (predicted)
SPBC1778.01c	28	8	55	36	19	Zuo1	zuotin (predicted)
SPCC74.05	30	5	55	39	16	Rpl2702	60S ribosomal protein L27
SPAC6G9.09c	19	6	53	43	10	Rpl24	60S ribosomal protein L24
SPAC57A10.12c	21	7	53	32	21	Ura3	dihydroorotate dehydrogenase Ura3
SPBC2F12.05c	12	16	52	25	27		sterol binding ankyrin repeat protein
SPBC18H10.03	30	9	52	29	23	Tif35	translation initiation factor eIF3g
SPAC18G6.05c	4	13	51	35	16		translation elongation regulator Gcn1 (predicted)
SPBC354.10	10	11	50	19	31		RNAPII degradation factor (predicted)
SPAC57A7.10c	12	13	50	38	12	Sec21	coatomer gamma subunit Sec21 (predicted)
SPBC16H5.02	16	14	50	35	15	Pfk1	6-phosphofructokinase (predicted)
SPAC1687.06c	23	9	50	28	22	Rpl44	60S ribosomal protein L28/L44 (predicted)
SPBPB7E8.02	10	6	49	26	23		PSP1 family protein
SPBC4F6.17c	17	11	47	40	7		mitochondrial heatshock protein Hsp78 (predicted)
SPAC227.18	19	10	47	28	19	Lys3	saccharopine dehydrogenase Lys3
SPCC1223.08c	19	11	47	31	16	Dfr1	dihydrofolate reductase Dfr1
SPBC1347.02	27	9	47	35	12	Fkbp39	FKBP-type peptidyl-prolyl cis-trans isomerase (predicted)
SPAC29A4.05	34	7	47	32	15	Cam2	myosin I light chain Cam2
SPAC32A11.04c	31	11	46	18	28	Tif212	translation initiation factor eIF2 beta subunit (predicted)
SPBC25H2.05	61	9	46	26	20	Egd2	nascent polypeptide-associated complex alpha subunit Egd2
SPBC17G9.09	5	8	45	29	16	Tif213	translation initiation factor eIF2 gamma subunit
SPAC16.02c	6	8	45	23	22	Srp2	mRNA export factor Srp2
SPAC328.10c	6	8	45	32	13	Rps502	40S ribosomal protein S5 (predicted)
SPAC637.07	10	13	45	20	25	Moe1	translation initiation factor eIF3d Moe1
SPBC1A4.08c	12	12	45	26	19	Cct3	chaperonin-containing T-complex gamma subunit Cct3
SPBC18E5.02c	15	9	45	33	12		serine palmitoyltransferase complex subunit (predicted)
SPBC776.09	17	11	45	24	21	Ste13	ATP-dependent RNA helicase Ste13
SPBC1A4.05	10	11	44	13	31	Blt1	Blt1
SPAC29A4.04c	16	8	44	29	15		pseudouridylate synthase (predicted)
SPBC14C8.02	29	15	44	20	24	Tim44	TIM23 translocase complex subunit Tim44
SPBC16C6.11	30	5	44	34	10	Rpl3201	60S ribosomal protein L32
SPBC839.13c	8	7	43	28	15	Rpl1601	60S ribosomal protein L13/L16 (predicted)
SPBC2G5.06c	24	8	43	33	10	Hmt2	sulfide-quinone oxidoreductase
SPAC3G9.09c	34	13	43	22	21	Tif211	translation initiation factor eIF2 alpha subunit
SPAC140.02	7	12	42	23	19	Gar2	nucleolar protein required for rRNA processing
SPAC12G12.03	14	8	42	18	24	Cip2	RNA-binding protein Cip2
SPAC3G9.06	18	9	42	28	14	Frs2	cytoplasmic phenylalanine-tRNA ligase alpha subunit Frs2 (predicted)
SPBC17A3.04c	8	8	41	29	12	Rar1	cytoplasmic methionine-tRNA ligase Mrs1 (predicted)
SPCC1840.02c	11	15	41	20	21	Bgs4	1,3-beta-glucan synthase subunit Bgs4
SPCC5E4.05c	16	8	41	25	16		mitochondrial serine hydrolase (predicted)
SPAC22F8.09	21	10	41	16	25	Rrp16	rRNA processing protein Rrp16 (predicted)
SPAC1805.13	24	5	41	30	11	Rpl14	60S ribosomal protein L14 (predicted)
SPAC959.02	31	9	41	37	4	Sec17	alpha SNAP (predicted)
SPAC6F12.02	12	6	40	14	26	Rst2	transcription factor Rst2
SPAC23A1.12c	16	10	40	29	11	Frs1	phenylalanine-tRNA ligase beta subunit Frs1 (predicted)
SPCC736.15	20	7	40	18	22		protein kinase inhibitor associated with endocytosis (predicted)
SPBP4H10.15	6	10	39	25	14		aconitate hydratase/mitochondrial ribosomal protein subunit L49, fusion protein
SPCC1281.06c	9	8	39	21	18		acyl-coA desaturase (predicted)
SPAC4F10.15c	11	8	39	26	13	Wsp1	WASp homolog
SPCC1281.01	5	11	38	11	27	Ags1	alpha-1,4-glucan synthase Ags1
SPBC1D7.04	7	8	38	23	15	Mlo3	RNA binding protein Mlo3
SPBC30B4.03c	9	9	38	33	5	Adn1	adhesion defective protein, predicted transcriptional regulator
SPAC19A8.04	16	8	38	21	17	Erg5	C-22 sterol desaturase Erg5
SPBP4H10.04	9	6	37	23	14	Ppb1	calcium-dependent serine/threonine protein phosphatase calcineurin, catalytic subunit Ppb1
SPCC1620.08	18	10	37	21	16		succinate-CoA ligase beta subunit (predicted)
SPBC1734.11	19	6	37	20	17		DNAJ domain protein Mas5 (predicted)
SPBC18H10.02	6	9	36	24	12	Lcf1	long-chain-fatty-acid-CoA ligase Lcf1
SPCC550.11	11	9	36	26	10		karyopherin
SPAC14C4.14	16	11	36	22	14	Atp1	F1-ATPase alpha subunit
SPBC19F5.05c	26	12	36	16	20	Ppp1	pescadillo-family BRCT domain protein
SPBC19G7.10c	4	9	35	22	13		topoisomerase II-associated deadenylation-dependent mRNA-decapping factor (predicted)
SPBC1711.05	7	5	35	27	8		nucleocytoplasmic transport chaperone Srp40 (predicted)
SPCC970.03	14	7	35	20	15		cytochrome b5 reductase (predicted)
SPCP1E11.04c	21	9	35	18	17	Pal1	membrane associated protein Pal1
SPAC17A2.13c	27	9	35	19	16	Rad25	14-3-3 protein Rad25
SPBC725.09c	31	9	35	24	11	Hob3	BAR adaptor protein Hob3
SPBC3F6.04c	6	9	34	12	22		U3 snoRNP protein Nop14 (predicted)
SPAC57A7.06	12	13	34	7	27		U3 snoRNP protein Utp14 (predicted)
SPAC4G9.16c	18	6	34	23	11	Rpl901	60S ribosomal protein L9
SPBC660.16	46	8	34	23	11		phosphogluconate dehydrogenase, decarboxylating
SPBC4C3.05c	7	11	33	18	15	Nuc1	DNA-directed RNA polymerase I complex large subunit Nuc1
SPAC22G7.05	14	10	33	8	25		krr family protein
SPCC70.05c	19	15	33	18	15		serine/threonine protein kinase (predicted)
SPBC3D6.02	20	6	33	19	14	But2	But2 family protein But2
SPAC12G12.07c	22	8	33	19	14		conserved fungal protein
SPAC20G8.09c	7	10	32	13	19	Nat10	N-acetyltransferase Nat10 (predicted)
SPBC1347.05c	10	8	32	17	15		DNAJ domain protein Scj1
SPAC27F1.06c	17	6	32	26	6		FKBP-type peptidyl-prolyl cis-trans isomerase (predicted)
SPBC1105.02c	25	9	32	21	11	Lys4	homocitrate synthase (predicted)
SPAC664.08c	4	6	31	16	15		traub family protein involved in ribosome biogenesis (predicted)
SPCC162.08c	10	19	31	17	14	Nup211	nuclear pore complex associated protein
SPBC1289.10c	11	7	31	13	18	Adn2	transcription factor (predicted)
SPAC1A6.10	20	8	31	25	6		Moeb/ThiF domain
SPBP22H7.08	25	5	31	17	14	Rps1002	40S ribosomal protein S10 (predicted)
SPCC1902.02	44	6	31	23	8	Mug72	oxidoreductase (predicted)
SPAC13A11.02c	8	8	30	19	11	Erg11	sterol 14-demethylase
SPCC1183.08c	10	5	30	19	11	Rpl101	60S ribosomal protein L10a
SPCC1827.02c	14	6	30	12	18		cholinephosphate cytidylyltransferase (predicted)
SPAC1834.01	15	7	30	18	12	Sup45	translation release factor eRF1
SPBC1773.01	10	7	29	15	14		striatin homolog
SPAC1527.03	10	6	29	19	10		RNA-binding protein
SPAC8F11.04	12	5	29	12	17		U3 snoRNP-associated protein Cic1/Utp30 family (predicted)
SPAC20H4.03c	24	9	29	25	4	Tfs1	transcription elongation factor TFIIS
SPCC576.03c	28	5	29	21	8	Tpx1	thioredoxin peroxidase Tpx1
SPBC16C6.07c	29	9	29	17	12	Rpt1	19S proteasome regulatory subunit Rpt1 (predicted)
SPCC1902.01	6	5	28	14	14	Gaf1	transcription factor Gaf1
SPAC144.11	8	5	28	19	9	Rps1102	40S ribosomal protein S11
SPBC31E1.06	8	11	28	7	21	Bms1	GTP binding protein Bms1
SPCC1672.07	11	8	28	16	12		U3 snoRNP-associated protein Utp21 (predicted)
SPCC1827.03c	13	7	28	24	4		acetyl-CoA ligase (predicted)
SPAPJ698.02c	15	5	28	16	12	Rps002	40S ribosomal protein S0B
SPCC622.09	16	7	28	14	14	Htb1	histone H2B alpha Htb1
SPBC26H8.08c	17	7	28	20	8	Grn1	GTPase Grn1
SPAPB1A10.09	12	9	27	18	9	Ase1	antiparallel microtubule cross-linking factor Ase1
SPBC56F2.12	17	8	27	12	15	Ilv5	acetohydroxyacid reductoisomerase
SPBC1773.10c	20	9	27	18	9	Nrs1	cytoplasmic asparagine-tRNA ligase Nrs1 (predicted)
SPAC8E11.02c	26	8	27	21	6	Rad24	14-3-3 protein Rad24
SPCC24B10.09	9	5	26	15	11	Rps1702	40S ribosomal protein S17
SPAC21E11.08	14	7	26	13	13	Lcb2	serine palmitoyltransferase Lcb2 (predicted)
SPAC222.12c	15	7	26	13	13	Atp2	F1-ATPase beta subunit Atp2
SPBP4H10.11c	15	12	26	13	13	Lcf2	long-chain-fatty-acid-CoA ligase
SPAC1F7.02c	16	10	26	19	7	Has1	ATP-dependent RNA helicase Has1 (predicted)
SPAC17G6.15c	21	7	26	14	12		MTC tricarboxylate transporter
SPBC13A2.04c	5	6	25	11	14		PTR family peptide transporter
SPBC16H5.08c	6	5	25	18	7		ribosome biogenesis ATPase, Arb family ABCF2-like (predicted)
SPBC23G7.12c	15	8	25	18	7	Rpt6	19S proteasome regulatory subunit Rpt6 (predicted)
SPAPJ696.02	16	7	25	15	10		actin cortical patch component Lsb4 (predicted)
SPBC8E4.01c	34	6	25	11	14		inorganic phosphate transporter (predicted)
SPCC794.07	10	7	24	12	12		dihydrolipoamide S-acetyltransferase E2 (predicted)
SPAC3F10.03	14	10	24	15	9	Grs1	mitochondrial and cytoplasmic glycine-tRNA ligase Grs1 (predicted)
SPAC1751.03	18	6	24	14	10		translation initiation factor eIF3m
SPAC17H9.12c	19	7	24	13	11		NADH-cytochrome reductase
SPAC2F7.15	19	5	24	9	15	Rsm24	mitochondrial ribosomal protein subunit S24 (predicted)
SPAC20G8.06	2	7	23	5	18	Not1	CCR4-Not complex subunit Not1 (predicted)
SPAC110.04c	14	7	23	12	11	Pss1	heat shock protein Pss1
SPBC19C7.12c	4	5	22	19	3		alpha-1,2-mannosyltransferase (predicted)
SPAC9.09	7	6	22	9	13	Met26	homocysteine methyltransferase
SPCC1235.05c	8	8	22	9	13	Fft2	fun thirty related protein Fft2
SPCC338.07c	9	7	22	19	3		NatA N-acetyltransferase complex subunit (predicted)
SPAC15A10.02	14	8	22	13	9	Taf12	transcription factor TFIID complex subunit A/ SAGA complex subunit (predicted)
SPCC576.10c	16	6	22	21	1	Rpt3	19S proteasome regulatory subunit Rpt3 (predicted)
SPAC23C4.05c	22	6	22	7	15		LEA domain protein
SPCC306.08c	22	7	22	7	15		malate dehydrogenase
SPBC2G2.12	31	6	22	15	7	Hrs1	mitochondrial and cytoplasmic histidine-tRNA ligase Hrs1
SPBC2G2.02	6	6	21	11	10	Syj1	inositol-polyphosphate 5-phosphatase (synaptojanin homolog 1)
SPAC27D7.14c	7	8	21	6	15	Tpr1	RNA polymerase II associated Paf1 complex subunit Tpr1
SPCP1E11.11	7	6	21	4	17		Puf family RNA-binding protein
SPBC26H8.03	8	7	21	8	13	Cho2	phosphatidylethanolamine N-methyltransferase Cho2
SPAC30D11.03	9	7	21	7	14	Ddx27	ATP-dependent RNA helicase Ddx27/Drs1 (predicted)
SPBC21D10.11c	12	6	21	9	12	Nfs1	mitochondrial cysteine desulfurase Nfs1
SPAC17H9.14c	15	5	21	12	9		protein disulfide isomerase (predicted)
SPCC338.15	15	8	21	6	15		dolichyl-di-phosphooligosaccharide-protein glycotransferase subunit (predicted)
SPCC1235.02	18	6	21	11	10	Bio2	biotin synthase
SPAC1F3.01	7	5	20	13	7	Rrp6	exosome subunit Rrp6 (predicted)
SPBC947.02	8	7	20	14	6	Apl2	AP-1 adaptor complex subunit beta subunit Apl2
SPCC1259.09c	9	5	20	12	8		pyruvate dehydrogenase protein x component
SPAC9.07c	10	6	20	17	3		GTPase Rbg1 (predicted)
SPBC13G1.09	12	5	20	8	12		bystin family U3 and U14 snoRNA associated protein (predicted)
SPCC70.03c	12	5	20	13	7		proline dehydrogenase (predicted)
SPBC4.07c	13	6	20	10	10	Rpt2	19S proteasome regulatory subunit Rpt2
SPAC1B3.05	14	7	20	9	11	Not3	CCR4-Not complex subunit Not3/5 (predicted)
SPBC30D10.18c	15	5	20	11	9	Rpl102	60S ribosomal protein L10a
SPBC21B10.03c	20	7	20	18	2		ataxin-2 homolog
SPBP8B7.21	35	6	20	12	8	Ubp3	ubiquitin C-terminal hydrolase Ubp3
SPBP19A11.03c	6	5	19	10	9	Mts4	19S proteasome regulatory subunit Mts4
SPBP23A10.07	6	7	19	12	7	Rpa2	DNA-directed RNA polymerase I complex subunit Rpa2
SPAC30D11.04c	8	9	19	14	5	Nup124	nucleoporin Nup124
SPBC1215.02c	8	7	19	6	13	Arm1	NatB N-acetyltransferase complex non catalytic subunit Arm1
SPAC26F1.13c	10	11	19	13	6	Lrs1	cytoplasmic leucine-tRNA ligase Lrs1 (predicted)
SPBP35G2.14	10	6	19	13	6		RNA-binding protein
SPBC337.05c	12	8	19	9	10	Cct8	chaperonin-containing T-complex theta subunit Cct8
SPAC8C9.04	14	7	19	11	8		sequence orphan
SPBC14C8.16c	17	6	19	11	8	Bot1	mitochondrial ribosomal protein subunit S35
SPBC106.03	24	8	19	15	4		DUF1776 family protein
SPBC29A10.13	37	6	19	17	2	Atp7	F0-ATPase subunit D
SPBC3B8.03	10	5	18	12	6		saccharopine dehydrogenase (predicted)
SPAC6F6.03c	14	6	18	10	8		ribosome export GTPase (predicted)
SPAC19B12.03	2	8	17	4	13	Bgs3	1,3-beta-glucan synthase subunit Bgs3
SPBC543.09	6	5	17	9	8		mitochondrial m-AAA protease
SPCC16C4.09	6	6	17	8	9	Sts5	RNB-like protein
SPBC1734.01c	8	7	17	6	11	Esf1	pre-rRNA processing protein Esf1 (predicted)
SPBC24C6.04	8	7	17	10	7		delta-1-pyrroline-5-carboxylate dehydrogenase
SPBC16D10.08c	9	5	17	9	8		heat shock protein Hsp104 (predicted)
SPBC336.02	10	5	17	7	10		18S rRNA dimethylase
SPAC458.02c	14	8	17	1	16		mRNP complex (predicted)
SPBC2G2.08	38	6	17	7	10	Ade9	C-1-tetrahydrofolatesynthase
SPBC14F5.03c	6	6	16	8	8	Kap123	karyopherin Kap123
SPCC1840.03	8	6	16	7	9	Sal3	karyopherin Sal3
SPAC1250.01	10	9	16	10	6	Snf21	ATP-dependent DNA helicase Snf21
SPAC823.08c	11	5	16	9	7		ATP-dependent RNA helicase Rrp3 (predicted)
SPBC19G7.16	15	5	16	13	3	Iws1	transcription elongation factor complex subunit Iws1 (predicted)
SPAC1782.06c	16	5	16	8	8		prohibitin Phb1
SPBC13G1.01c	16	5	16	8	8	Nam9	mitochondrial ribosomal protein subunit S4
SPBC4C3.07	17	5	16	13	3		translation initiation factor eIF3f
SPCP31B10.08c	33	5	16	7	9	Rpl35A	60S ribosomal protein L35a
SPAC1F7.05	7	6	15	13	2	Cdc22	ribonucleoside reductase large subunit Cdc22
SPCC584.01c	7	7	15	9	6		sulfite reductase NADPH flavoprotein subunit (predicted)
SPAC29B12.02c	9	7	15	4	11	Set2	histone lysine methyltransferase Set2
SPAC10F6.01c	10	6	15	8	7	Sir1	sulfite reductase Sir1
SPBC1604.12	11	9	15	12	3		sequence orphan
SPAC3A11.07	12	6	15	10	5		NADH dehydrogenase
SPAC13F5.02c	12	5	15	10	5	Ptr6	transcription factor TFIID complex subunit Taf7
SPBC1711.13	14	6	15	9	6	His2	histidinol dehydrogenase His2 (predicted)
SPCC1322.04	2	5	14	8	6		UTP-glucose-1-phosphate uridylyltransferase (predicted)
SPAC1834.02	4	7	14	6	8	Aro1	pentafunctional aromatic polypeptide Aro1 (predicted)
SPAC3G6.01	4	6	14	4	10	Hrp3	ATP-dependent DNA helicase Hrp3
SPAC1F3.06c	5	9	14	7	7	Spo15	sporulation protein Spo15
SPCC31H12.07	7	5	14	6	8	Sec231	GTPase activating protein Sec23a
SPBC16H5.12c	8	5	14	11	3		conserved fungal protein
SPAC821.03c	11	5	14	5	9		sequence orphan
SPAC20G8.01	7	6	13	2	11	Cdc17	ATP-dependent DNA ligase Cdc17
SPCC5E4.03c	10	6	13	5	8	Taf5	SAGA complex subunit/TATA-binding protein associated factor/ TFIID complex subunit Taf5
SPAC27F1.07	12	5	13	11	2		dolichyl-diphospho-oligosaccharide-protein glycosyltransferase (predicted)
SPAC1687.11	6	5	12	3	9	Spb1	rRNA methyltransferase Spb1 (predicted)
SPBC2G5.05	6	5	12	3	9		transketolase (predicted)
SPBC365.12c	7	5	12	4	8	Ish1	LEA domain protein
SPBC28E12.03	11	8	12	6	6	Rga4	Rho-type GTPase activating protein Rga4
SPBC12C2.06	14	6	12	8	4		ATP-dependent RNA helicase Dbp5
SPBC1A4.03c	4	6	11	2	9	Top2	DNA topoisomerase II
SPAC22F3.06c	5	9	11	6	5	Lon1	Lon protease homolog Lon1
SPBC4F6.06	5	6	11	4	7	Kin1	microtubule affinity-regulating kinase Kin1
SPBPJ4664.04	5	7	11	2	9		coatomer alpha subunit (predicted)
SPAC4G9.09c	6	6	11	6	5	Arg11	N-acetyl-gamma-glutamyl-phosphate reductase/acetylglutamate kinase
SPBC16E9.10c	8	6	11	2	9		AAA family ATPase Rix7 (predicted)
SPBC19C7.06	9	5	11	8	3	Prs1	cytoplasmic proline-tRNA ligase Prs1 (predicted)
SPAC29A4.15	12	7	11	7	4		cytoplasmic serine-tRNA ligase Srs1 (predicted)
SPAC19D5.05c	34	6	11	9	2		U3 snoRNP-associated protein Imp3 (predicted)
SPCC23B6.01c	4	6	10	4	6		oxysterol binding protein (predicted)
SPAC10F6.03c	5	5	10	7	3	Cts1	CTP synthase Cts1 (predicted)
SPCC1322.16	16	5	10	7	3	Phb2	prohibitin Phb2
SPAC227.02c	21	5	10	4	6		rRNA processing protein Rrp15 (predicted)
SPCC1919.10c	4	5	9	4	5	Myo52	myosin type V
SPAC4F10.09c	10	5	9	4	5		ribosome biogenesis protein Noc1 (predicted)
SPAPB1A10.13	10	5	9	4	5		sequence orphan
SPAC2F3.03c	12	5	9	5	4	Rpa49	DNA-directed RNA polymerase I complex subunit Rpa49
SPCPB16A4.05c	2	5	8	2	6		urease accessory protein UREG (predicted)
SPAC29B12.01	4	5	8	2	6	Ino80	SNF2 family helicase Ino80
SPAC2G11.14	5	5	8	4	4	Taf111	transcription factor TFIID complex subunit Taf111
SPBC83.05	5	5	8	7	1		mitochondrial RNA-binding protein (predicted)
SPBC4B4.04	12	5	7	6	1		translation initiation factor eIF2A (predicted)
SPBC582.09	14	5	7	6	1	Pex11	peroxisomal biogenesis factor 11
SPAC21E11.06	16	5	7	4	3	Tif224	translation initiation factor eIF2B delta subunit
SPAC2F7.05c	19	5	7	2	5		translation initiation factor eIF5 (predicted)
SPCC31H12.08c	23	5	7	5	2	Ccr4	CCR4-Not complex subunit Ccr4 (predicted)
SPAPB8E5.07c	4	5	6	4	2		ribosome biogenesis protein Rrp12
SPBC354.14c	12	5	6	3	3	Vac8	vacuolar protein Vac8
SPBC16A3.05c	15	5	6	2	4	Rae1	RNA export factor Rae1
SPBC146.03c	4	5	5	3	2	Cut3	condensin complex subunit Cut3
SPAC227.15	5	5	5	3	2		protein phosphatase regulatory subunit Reg1 (predicted)
SPBC146.07	11	5	5	3	2	Prp2	U2AF large subunit (U2AF-59)

## Sheet: uch1
Gene	Seq. Cov.	Uniq. Seq.	TSC	1st run	2nd run	Protein	Description
SPAC27F1.03c	42	9	1491	1120	371	Uch1	ubiquitin C-terminal hydrolase Uch1
SPBC32F12.11	45	19	475	284	191	Tdh1	glyceraldehyde-3-phosphate dehydrogenase Tdh1
SPAC4A8.11c	27	40	216	66	150	Fas2	fatty acid synthase alpha subunit Lsd1
SPAC926.09c	15	28	186	38	148	Fas1	fatty acid synthase beta subunit Fas1
SPCC1739.13	49	25	156	70	86	Ssa2	heat shock protein Ssa2
SPAC23A1.10	29	15	136	72	64	Tef102	translation elongation factor EF-1 alpha Ef1a-b
SPBC1709.05	34	18	125	33	92	Sks2	heat shock protein, ribosome associated molecular chaperone Sks2
SPBC1815.01	36	14	111	107	4	Eno101	enolase
SPCC16C4.13c	37	5	107	75	32	Rpl1201	60S ribosomal protein L12.1/L12A
SPBC29A3.04	21	6	89	55	34	Rpl8	60S ribosomal protein L7a (L8)
SPBP8B7.03c	41	12	85	52	33	Rpl402	60S ribosomal protein L2
SPAC12G12.04	37	20	83	41	42	Mcp60	mitochondrial heat shock protein Hsp60/Mcp60
SPBC1711.06	34	10	80	47	33	Rpl401	60S ribosomal protein L2
SPAC24C9.12c	31	14	66	24	42		glycine hydroxymethyltransferase (predicted)
SPAC664.11	22	13	61	31	30	Ssc1	mitochondrial heat shock protein Hsp70
SPCC622.18	29	7	59	34	25	Rpl6	60S ribosomal protein L6
SPAC1071.10c	20	16	57	50	7	Pma1	P-type proton ATPase Pma1
SPAC18G6.14c	31	5	57	45	12	Rps7	40S ribosomal protein S7 (predicted)
SPAC513.01c	19	14	54	28	26	Eft201	translation elongation factor 2 (EF-2) Eft2,A
SPBC16D10.11c	36	6	54	35	19	Rps1801	40S ribosomal protein S18
SPCC417.08	15	14	53	38	15	Tef3	translation elongation factor eEF3
SPBP4H10.04	12	6	49	13	36	Ppb1	calcium-dependent serine/threonine protein phosphatase calcineurin, catalytic subunit Ppb1
SPAC13G6.02c	27	7	48	20	28	Rps101	40S ribosomal protein S3a
SPAC1F7.13c	28	6	48	34	14	Rpl801	60S ribosomal protein L8
SPBC25H2.05	58	9	47	24	23	Egd2	nascent polypeptide-associated complex alpha subunit Egd2
SPAC22H12.04c	36	9	46	14	32	Rps102	40S ribosomal protein S3a (predicted)
SPAC1687.06c	28	5	45	34	11	Rpl44	60S ribosomal protein L28/L44 (predicted)
SPAC4H3.10c	40	15	43	42	1	Pyk1	pyruvate kinase (predicted)
SPAC1834.11c	21	14	41	14	27	Sec18	secretory pathway protein Sec18 (predicted)
SPBC32H8.12c	25	8	41	26	15	Act1	actin Act1
SPBC36.07	10	11	38	19	19	Iki3	elongator subunit Iki3 (predicted)
SPAC22A12.15c	16	10	34	18	16	Bip1	heat shock protein BiP
SPAC13G6.07c	26	5	31	16	15	Rps601	40S ribosomal protein S6
SPAPB1E7.07	10	16	31	22	9	Glt1	glutamate synthase Glt1 (predicted)
SPBC2F12.04	21	5	30	10	20	Rpl1701	60S ribosomal protein L17
SPCC364.03	24	5	30	10	20	Rpl1702	60S ribosomal protein L17
SPCC550.14	12	12	30	21	9	Vgl1	vigilin (predicted)
SPBC1A4.02c	22	7	28	7	21	Leu1	3-isopropylmalate dehydrogenase Leu1
SPBC29B5.03c	33	5	27	17	10	Rpl26	60S ribosomal protein L26 (predicted)
SPAC22G7.06c	5	12	25	21	4	Ura1	carbamoyl-phosphate synthase, aspartate carbamoyltransferase Ura1
SPAC6F6.07c	38	5	25	14	11	Rps13	40S ribosomal protein S13 (predicted)
SPBC16A3.08c	33	8	25	20	5		serpine1 related protein (predicted)
SPAC17A5.03	14	7	24	16	8	Rpl301	60S ribosomal protein L3
SPBC2F12.05c	6	7	24	7	17		sterol binding ankyrin repeat protein
SPCC5E4.05c	18	6	24	20	4		mitochondrial serine hydrolase (predicted)
SPAC56E4.04c	6	10	23	18	5	Cut6	acetyl-CoA/biotin carboxylase
SPCC13B11.01	24	7	22	18	4	Adh1	alcohol dehydrogenase Adh1
SPAC664.04c	38	6	20	18	2	Rps1602	40S ribosomal protein S16
SPBC16G5.14c	35	6	20	10	10	Rps3	40S ribosomal protein S3
SPCC1795.11	15	9	20	10	10	Sum3	ATP-dependent RNA helicase Sum3
SPCC4G3.14	16	8	20	4	16	Mdj1	DNAJ domain protein Mdj1 (predicted)
SPBP8B7.11	16	5	19	12	7		ubiquitin protease cofactor (predicted)
SPCC576.08c	18	6	19	12	7	Rps2	40S ribosomal protein S2
SPAP7G5.05	26	8	18	10	8	Rpl1002	60S ribosomal protein L10
SPBP35G2.07	13	8	18	4	14	Ilv1	acetolactate synthase catalytic subunit
SPAC17C9.03	9	9	17	9	8	Tif471	translation initiation factor eIF4G
SPAC17A5.15c	12	6	16	7	9		glutamate-tRNA ligase (predicted)
SPAC4A8.16c	6	5	16	11	5	Tif33	translation initiation factor eIF3c
SPAC1783.08c	20	5	15	8	7	Rpl1502	60S ribosomal protein L15b
SPAC3G9.03	43	5	15	6	9	Rpl2301	60S ribosomal protein L23
SPBP4H10.15	9	7	13	11	2		aconitate hydratase/mitochondrial ribosomal protein subunit L49, fusion protein
SPCC1223.07c	10	6	13	2	11	Drs1	cytoplasmic aspartate-tRNA ligase Drs1 (predicted)
SPAC23C4.19	8	7	12	9	3	Spt5	transcription elongation factor Spt5
SPCC1827.06c	16	5	12	10	2		aspartate semialdehyde dehydrogenase (predicted)
SPBC18H10.12c	24	5	9	8	1	Rpl701	60S ribosomal protein L7
SPBC14C8.16c	20	5	8	2	6	Bot1	mitochondrial ribosomal protein subunit S35
SPBC800.04c	45	5	6	4	2	Rpl4301	60S ribosomal protein L37a (predicted)

## Sheet: uch2
Gene	Seq. Cov.	Uniq. Seq.	TSC	1st run	2nd run	Protein	Description
SPBC17D11.07c	66	77	3923	1497	2426	Rpn2	19S proteasome regulatory subunit Rpn2 (predicted)
SPBP19A11.03c	63	61	2748	861	1887	Mts4	19S proteasome regulatory subunit Mts4
SPBC16C6.07c	74	41	2174	491	1683	Rpt1	19S proteasome regulatory subunit Rpt1 (predicted)
SPCC1682.16	74	40	1990	595	1395	Rpt4	19S proteasome regulatory subunit Rpt4 (predicted)
SPBC409.06	78	28	1873	696	1177	Uch2	ubiquitin C-terminal hydrolase Uch2
SPAC3A11.12c	68	34	1778	689	1089	Rpt5	19S proteasome regulatory subunit Rpt5 (predicted)
SPBC4.07c	67	36	1627	534	1093	Rpt2	19S proteasome regulatory subunit Rpt2
SPBC23G7.12c	74	37	1480	581	899	Rpt6	19S proteasome regulatory subunit Rpt6 (predicted)
SPCC576.10c	76	28	1392	485	907	Rpt3	19S proteasome regulatory subunit Rpt3 (predicted)
SPBC342.04	76	15	751	254	497	Rpn1301	19S proteasome regulatory subunit
SPAC1420.03	64	31	671	278	393	Rpn501	19S proteasome regulatory subunit Rpn501
SPBC119.01	63	34	615	255	360	Rpn3	19S proteasome regulatory subunit Rpn3
SPBC32F12.11	70	30	603	436	167	Tdh1	glyceraldehyde-3-phosphate dehydrogenase Tdh1
SPAC23G3.11	64	22	523	233	290	Rpn6	19S proteasome regulatory subunit Rpn6 (predicted)
SPBC582.07c	54	24	454	171	283	Rpn7	19S proteasome regulatory subunit Rpn7
SPAC22G7.06c	39	79	441	317	124	Ura1	carbamoyl-phosphate synthase, aspartate carbamoyltransferase Ura1
SPBC646.16	83	20	423	110	313		20S proteasome component alpha 1 (predicted)
SPAC4A8.11c	42	59	387	232	155	Fas2	fatty acid synthase alpha subunit Lsd1
SPCC1442.06	55	13	385	111	274	Pre8	20S proteasome component alpha 2, Pre8 (predicted)
SPAC6G10.04c	67	22	369	113	256		20S proteasome component alpha 6 subunit Pre5
SPBC4C3.10c	62	15	355	94	261	Pre3	20S proteasome component beta 1 Pre3 (predicted)
SPCC1682.10	48	13	341	122	219	Rpn8	19S proteasome regulatory subunit Rpn8 (predicted)
SPAC323.02c	64	17	339	99	240	Pup2	20S proteasome component alpha 5, Pup2 (predicted)
SPAC607.05	51	19	330	111	219	Rpn9	19S proteasome regulatory subunit Rpn9
SPCC794.09c	58	22	324	172	152	Ef1A-A	translation elongation factor EF-1 alpha Ef1a-a
SPCC1739.13	55	34	305	190	115	Ssa2	heat shock protein Ssa2
SPAC926.09c	31	58	303	202	101	Fas1	fatty acid synthase beta subunit Fas1
SPBC354.12	51	17	294	200	94	Gpd3	glyceraldehyde 3-phosphate dehydrogenase Gpd3
SPAC4A8.13c	44	13	290	69	221	Pts1	20S proteasome component beta 5
SPAC1782.01	33	49	266	51	215	Ecm29	proteasome component
SPAC1071.10c	33	28	252	216	36	Pma1	P-type proton ATPase Pma1
SPBC32H8.12c	60	19	251	154	97	Act1	actin Act1
SPBC16G5.01	64	13	233	60	173	Rpn12	19S proteasome regulatory subunit Rpn12
SPAC31G5.13	58	17	231	102	129	Rpn11	19S proteasome regulatory subunit Rpn11
SPBC577.10	60	11	226	62	164		20S proteasome component beta 7
SPAC22F8.06	62	14	224	72	152	Pam1	20S proteasome component beta 6
SPBC29A3.04	58	21	224	144	80	Rpl8	60S ribosomal protein L7a (L8)
SPBC106.16	47	15	205	71	134	Pre6	20S proteasome component alpha 4 Pre6
SPAC23D3.07	42	11	178	38	140	Pup1	20S proteasome component beta 2
SPBC1709.05	45	23	177	113	64	Sks2	heat shock protein, ribosome associated molecular chaperone Sks2
SPAC31A2.04c	37	8	162	30	132		20S proteasome component beta 4 (predicted)
SPAC1F8.07c	43	25	160	138	22		pyruvate decarboxylase (predicted)
SPBP8B7.03c	58	21	160	111	49	Rpl402	60S ribosomal protein L2
SPBC83.08	53	21	152	76	76	Rvb2	AAA family ATPase Rvb2
SPCC16C4.13c	53	8	148	93	55	Rpl1201	60S ribosomal protein L12.1/L12A
SPAC637.10c	30	6	147	51	96	Rpn10	19S proteasome regulatory subunit Rpn10
SPBC1711.06	56	19	133	88	45	Rpl401	60S ribosomal protein L2
SPAC4H3.10c	60	22	131	92	39	Pyk1	pyruvate kinase (predicted)
SPCC63.12c	40	8	129	23	106	Pup3	20S proteasome component beta 3, Pup3 (predicted)
SPAC22H12.04c	49	15	127	81	46	Rps102	40S ribosomal protein S3a (predicted)
SPAC18G6.14c	52	9	126	67	59	Rps7	40S ribosomal protein S7 (predicted)
SPCC417.08	31	27	117	92	25	Tef3	translation elongation factor eEF3
SPAC6C3.08	73	15	116	34	82		proteasome regulatory particle, gankyrin (predicted)
SPAPB8E5.09	45	16	116	56	60	Rvb1	AAA family ATPase Rvb1
SPAC13C5.01c	58	14	115	41	74		20S proteasome component alpha 3 (predicted)
SPCC1795.04c	40	9	106	37	69	Pre10	20S proteasome component alpha 7, Pre10 (predicted)
SPAC24C9.12c	30	13	105	54	51		glycine hydroxymethyltransferase (predicted)
SPCC576.08c	40	10	105	56	49	Rps2	40S ribosomal protein S2
SPAC17A5.03	35	18	102	83	19	Rpl301	60S ribosomal protein L3
SPAC1783.08c	45	11	101	65	36	Rpl1502	60S ribosomal protein L15b
SPCC584.01c	22	18	98	62	36		sulfite reductase NADPH flavoprotein subunit (predicted)
SPCC13B11.01	38	12	97	45	52	Adh1	alcohol dehydrogenase Adh1
SPAC1F7.13c	34	9	92	45	47	Rpl801	60S ribosomal protein L8
SPBP35G2.07	28	17	88	38	50	Ilv1	acetolactate synthase catalytic subunit
SPAC11G7.04	45	6	87	32	55	Ubi1	ribosomal-ubiquitin fusion protein Ubi1
SPAC13G6.02c	44	13	85	58	27	Rps101	40S ribosomal protein S3a
SPAC3H5.12c	44	12	85	72	13	Rpl501	60S ribosomal protein L5
SPAPB1E7.07	18	28	81	51	30	Glt1	glutamate synthase Glt1 (predicted)
SPAPJ698.02c	28	10	76	48	28	Rps002	40S ribosomal protein S0B
SPAC1834.11c	7	5	75	39	36	Sec18	secretory pathway protein Sec18 (predicted)
SPAC328.10c	42	8	75	58	17	Rps502	40S ribosomal protein S5 (predicted)
SPBC800.04c	56	7	75	24	51	Rpl4301	60S ribosomal protein L37a (predicted)
SPAC926.04c	22	12	74	65	9	Hsp90	Hsp90 chaperone
SPAC2C4.16c	36	6	72	43	29	Rps801	40S ribosomal protein S8 (predicted)
SPAC3G9.03	43	6	72	49	23	Rpl2301	60S ribosomal protein L23
SPAC57A10.12c	37	12	70	48	22	Ura3	dihydroorotate dehydrogenase Ura3
SPCC364.03	37	7	69	34	35	Rpl1702	60S ribosomal protein L17
SPBC685.06	33	7	68	37	31	Rps001	40S ribosomal protein S0A (p40)
SPAC22A12.04c	45	6	67	43	24	Rps2201	40S ribosomal protein S15a
SPAC664.11	27	15	66	41	25	Ssc1	mitochondrial heat shock protein Hsp70
SPBC19F8.08	33	8	65	43	22	Rps401	40S ribosomal protein S4
SPAC6F6.07c	38	6	64	37	27	Rps13	40S ribosomal protein S13 (predicted)
SPBC18H10.12c	32	11	64	52	12	Rpl701	60S ribosomal protein L7
SPAC664.05	49	11	63	46	17	Rpl13	60S ribosomal protein L13
SPBC83.02c	52	7	62	17	45	Rpl4302	60S ribosomal protein L37a (predicted)
SPAC513.01c	23	17	59	31	28	Eft201	translation elongation factor 2 (EF-2) Eft2,A
SPBC2F12.04	35	7	56	29	27	Rpl1701	60S ribosomal protein L17
SPCC18.14c	36	8	56	32	24	Rpp0	60S acidic ribosomal protein Rpp0 (predicted)
SPAC1805.13	44	9	55	43	12	Rpl14	60S ribosomal protein L14 (predicted)
SPAPB1E7.12	48	11	53	47	6	Rps602	40S ribosomal protein S6
SPAC12G12.04	27	14	52	39	13	Mcp60	mitochondrial heat shock protein Hsp60/Mcp60
SPAP7G5.05	42	9	52	35	17	Rpl1002	60S ribosomal protein L10
SPBC16D10.11c	40	8	52	31	21	Rps1801	40S ribosomal protein S18
SPBC16G5.14c	50	9	52	40	12	Rps3	40S ribosomal protein S3
SPBP22H7.08	58	9	52	42	10	Rps1002	40S ribosomal protein S10 (predicted)
SPCC5E4.07	36	6	52	27	25	Rpl2802	60S ribosomal protein L27/L28
SPAC11E3.15	41	5	50	32	18	Rpl22	60S ribosomal protein L22
SPAC144.11	46	8	49	35	14	Rps1102	40S ribosomal protein S11
SPBC11C11.07	29	5	48	24	24	Rpl1801	60S ribosomal protein L18
SPBC21C3.13	27	5	48	36	12	Rps1901	40S ribosomal protein S19
SPAPB17E12.13	29	5	47	24	23	Rpl1802	60S ribosomal protein L18
SPAC31G5.17c	47	8	46	42	4	Rps1001	40S ribosomal protein S10 (predicted)
SPBC1A4.02c	43	12	46	27	19	Leu1	3-isopropylmalate dehydrogenase Leu1
SPCC1906.01	27	8	46	32	14	Mpg1	mannose-1-phosphate guanyltransferase Mpg1
SPAC1687.06c	46	8	45	23	22	Rpl44	60S ribosomal protein L28/L44 (predicted)
SPBC106.18	40	8	45	23	22	Rpl2501	60S ribosomal protein L25 (predicted)
SPBC839.05c	34	5	44	33	11	Rps1701	40S ribosomal protein S17 (predicted)
SPBC4F6.04	36	7	42	21	21	Rpl2502	60S ribosomal protein L25
SPBC1815.01	38	13	41	36	5	Eno101	enolase
SPCC622.18	38	8	39	30	9	Rpl6	60S ribosomal protein L6
SPAC23C11.02c	38	5	38	17	21	Rps23	40S ribosomal protein S23
SPAC26A3.04	42	10	38	36	2	Rpl2002	60S ribosomal protein L20
SPAC3H5.07	38	12	38	34	4	Rpl702	60S ribosomal protein L7
SPBC17A3.04c	25	16	38	27	11	Rar1	cytoplasmic methionine-tRNA ligase Mrs1 (predicted)
SPCC576.09	39	7	38	28	10	Rps20	40S ribosomal protein S20
SPAC24H6.07	40	9	36	26	10	Rps901	40S ribosomal protein S9
SPAC56E4.04c	12	22	36	31	5	Cut6	acetyl-CoA/biotin carboxylase
SPAC664.04c	45	7	36	31	5	Rps1602	40S ribosomal protein S16
SPCC1183.08c	29	7	35	34	1	Rpl101	60S ribosomal protein L10a
SPBC25H2.02	19	11	34	30	4	Trs1	cytoplasmic threonine-tRNA ligase Trs1 (predicted)
SPBC29B5.03c	37	8	34	22	12	Rpl26	60S ribosomal protein L26 (predicted)
SPBC776.11	43	7	34	19	15	Rpl2801	60S ribosomal protein L27/L28
SPBC1105.02c	26	9	33	12	21	Lys4	homocitrate synthase (predicted)
SPAC10F6.01c	12	12	32	29	3	Sir1	sulfite reductase Sir1
SPAC29A4.02c	31	10	32	27	5		translation elongation factor EF-1 gamma subunit
SPAC890.08	43	7	32	15	17	Rpl31	60S ribosomal protein L31
SPAC3H5.05c	39	6	31	19	12	Rps1401	40S ribosomal protein S14
SPBC19C2.07	34	7	30	27	3	Fba1	fructose-bisphosphate aldolase Fba1
SPBC530.10c	18	6	30	13	17	Anc1	mitochondrial adenine nucleotide carrier Anc1
SPBC16H5.02	23	15	29	21	8	Pfk1	6-phosphofructokinase (predicted)
SPBC3B8.03	24	9	29	26	3		saccharopine dehydrogenase (predicted)
SPCC613.05c	29	5	29	17	12	Rpl35	60S ribosomal protein L35
SPAC17A5.15c	13	7	28	17	11		glutamate-tRNA ligase (predicted)
SPBC18H10.02	17	10	26	25	1	Lcf1	long-chain-fatty-acid-CoA ligase Lcf1
SPCC1223.07c	22	10	26	20	6	Drs1	cytoplasmic aspartate-tRNA ligase Drs1 (predicted)
SPCC1682.14	28	7	26	18	8	Rpl1902	60S ribosomal protein L19
SPCC1795.11	25	11	26	10	16	Sum3	ATP-dependent RNA helicase Sum3
SPBC29A3.18	29	6	25	13	12	Cyt1	cytochrome c1 Cyt1 (predicted)
SPBC685.07c	38	6	25	21	4	Rpl2701	60S ribosomal protein L27
SPAC22A12.15c	15	10	24	12	12	Bip1	heat shock protein BiP
SPAC4G9.16c	20	5	24	21	3	Rpl901	60S ribosomal protein L9
SPBC16C6.11	39	6	24	14	10	Rpl3201	60S ribosomal protein L32
SPBC17G9.07	37	6	24	18	6	Rps2402	40S ribosomal protein S24
SPCC584.04	11	8	24	16	8	Sup35	translation release factor class II eRF3
SPBP4H10.04	14	6	23	14	9	Ppb1	calcium-dependent serine/threonine protein phosphatase calcineurin, catalytic subunit Ppb1
SPAC21E11.08	13	5	22	3	19	Lcb2	serine palmitoyltransferase Lcb2 (predicted)
SPCC613.06	35	5	22	19	3	Rpl902	60S ribosomal protein L9
SPAC17G6.06	31	6	21	17	4	Rps2401	40S ribosomal protein S24
SPBC1703.13c	27	7	21	1	20		mitochondrial inorganic phosphate transporter (predicted)
SPBC25H2.05	53	9	21	14	7	Egd2	nascent polypeptide-associated complex alpha subunit Egd2
SPAC23A1.12c	19	9	20	13	7	Frs1	phenylalanine-tRNA ligase beta subunit Frs1 (predicted)
SPBC1734.11	14	5	20	13	7		DNAJ domain protein Mas5 (predicted)
SPCC74.05	48	7	20	16	4	Rpl2702	60S ribosomal protein L27
SPAC222.12c	16	6	19	11	8	Atp2	F1-ATPase beta subunit Atp2
SPBP8B7.06	51	5	19	14	5	Rpp201	60S acidic ribosomal protein P2A subunit
SPAC57A7.12	16	7	18	17	1		heat shock protein Pdr13 (predicted)
SPAC23A1.11	23	6	17	14	3	Rpl1602	60S ribosomal protein L13/L16
SPAC31G5.04	20	7	17	11	6		homoisocitrate dehydrogenase
SPCC1672.05c	18	6	17	9	8	Yrs1	cytoplasmic tyrosine-tRNA ligase Yrs1 (predicted)
SPCC364.06	21	5	17	14	3	Nap1	nucleosome assembly protein Nap1
SPCC550.14	12	11	17	16	1	Vgl1	vigilin (predicted)
SPBP4H10.11c	10	5	16	3	13	Lcf2	long-chain-fatty-acid-CoA ligase
SPCC5E4.05c	17	5	16	13	3		mitochondrial serine hydrolase (predicted)
SPAC17C9.03	8	8	15	14	1	Tif471	translation initiation factor eIF4G
SPAC29A4.20	13	6	15	9	6	Elp3	elongator complex, histone acetyltransferase subunit Elp3 (predicted)
SPAC3F10.03	10	5	15	10	5	Grs1	mitochondrial and cytoplasmic glycine-tRNA ligase Grs1 (predicted)
SPBC31A8.01c	13	5	15	9	6	Cwl1	reticulon-like protein
SPAC29A4.15	14	6	14	12	2		cytoplasmic serine-tRNA ligase Srs1 (predicted)
SPBC17D11.05	11	8	14	6	8	Tif32	translation initiation factor eIF3a
SPBC19C7.06	12	5	14	5	9	Prs1	cytoplasmic proline-tRNA ligase Prs1 (predicted)
SPCC1223.08c	16	6	14	10	4	Dfr1	dihydrofolate reductase Dfr1
SPAC25G10.08	15	9	13	7	6		translation initiation factor eIF3b (p84)
SPAC6B12.12	17	7	13	7	6	Tom70	mitochondrial TOM complex subunit Tom70 (predicted)
SPBC56F2.09c	20	5	13	3	10	Arg5	arginine specific carbamoyl-phosphate synthase subunit Arg5 (predicted)
SPBC106.03	15	5	12	3	9		DUF1776 family protein
SPCC1281.06c	10	6	12	5	7		acyl-coA desaturase (predicted)
SPCC1393.03	43	6	12	9	3	Rps1501	40S ribosomal protein S15 (predicted)
SPAC1071.07c	43	6	11	8	3	Rps1502	40S ribosomal protein S15
SPAC19A8.04	14	6	11	9	2	Erg5	C-22 sterol desaturase Erg5
SPCC794.12c	11	5	11	5	6	Mae2	malic enzyme, malate dehydrogenase (oxaloacetate decarboxylating), Mae2
SPAC3G9.06	16	7	10	9	1	Frs2	cytoplasmic phenylalanine-tRNA ligase alpha subunit Frs2 (predicted)
SPAC18G6.05c	3	7	9	1	8		translation elongation regulator Gcn1 (predicted)
SPAC10F6.03c	12	5	8	5	3	Cts1	CTP synthase Cts1 (predicted)
SPAC4A8.16c	8	6	8	6	2	Tif33	translation initiation factor eIF3c
SPAC4D7.05	20	5	8	7	1	Sum1	translation initiation factor eIF3i
SPAC6F12.10c	7	6	8	7	1	Ade3	phosphoribosylformylglycinamidine synthase Ade3 (predicted)
SPBC4F6.17c	8	5	8	5	3		mitochondrial heatshock protein Hsp78 (predicted)
SPBP8B7.16c	11	5	8	2	6	Dbp2	ATP-dependent RNA helicase Dbp2
SPAC14C4.14	9	5	5	3	2	Atp1	F1-ATPase alpha subunit

## Sheet: sst2
Gene	Seq. Cov.	Uniq. Seq.	TSC	1st run	2nd run	Protein	Description
SPAC19B12.10	60	31	1226	276	950	Sst2	human AMSH protein homolog
SPBC32F12.11	59	24	740	43	697	Tdh1	glyceraldehyde-3-phosphate dehydrogenase Tdh1
SPCC794.09c	57	26	581	40	541	Ef1A-A	translation elongation factor EF-1 alpha Ef1a-a
SPCC1739.13	55	37	549	29	520	Ssa2	heat shock protein Ssa2
SPCC417.08	39	40	514	22	492	Tef3	translation elongation factor eEF3
SPBC1709.05	50	28	497	27	470	Sks2	heat shock protein, ribosome associated molecular chaperone Sks2
SPBC146.13c	45	54	481	8	473	Myo1	myosin type I
SPAC25G10.09c	30	44	370	6	364	Pan1	actin cortical patch component, with EF hand and WH2 motif Panl (predicted)
SPAC4A8.11c	33	54	312	6	306	Fas2	fatty acid synthase alpha subunit Lsd1
SPBC354.12	44	14	306	18	288	Gpd3	glyceraldehyde 3-phosphate dehydrogenase Gpd3
SPAC926.09c	23	49	248	8	240	Fas1	fatty acid synthase beta subunit Fas1
SPBC32H8.12c	52	19	243	12	231	Act1	actin Act1
SPCC162.07	44	23	230	9	221	Ent1	epsin
SPAC22A12.15c	36	29	216	10	206	Bip1	heat shock protein BiP
SPCC1795.11	48	25	191	13	178	Sum3	ATP-dependent RNA helicase Sum3
SPAC1071.10c	26	21	190	24	166	Pma1	P-type proton ATPase Pma1
SPAC4H3.10c	50	21	185	3	182	Pyk1	pyruvate kinase (predicted)
SPAC17C9.03	30	35	176	1	175	Tif471	translation initiation factor eIF4G
SPAC664.11	35	29	169	4	165	Ssc1	mitochondrial heat shock protein Hsp70
SPBC1815.01	46	16	169	2	167	Eno101	enolase
SPBP8B7.03c	44	14	144	4	140	Rpl402	60S ribosomal protein L2
SPAC25G10.08	35	26	141	4	137		translation initiation factor eIF3b (p84)
SPBC1711.06	40	13	139	4	135	Rpl401	60S ribosomal protein L2
SPAC3G9.03	52	9	137	2	135	Rpl2301	60S ribosomal protein L23
SPAC18G6.14c	44	8	135	3	132	Rps7	40S ribosomal protein S7 (predicted)
SPAC1F8.07c	31	17	133	2	131		pyruvate decarboxylase (predicted)
SPAC926.04c	36	25	122	6	116	Hsp90	Hsp90 chaperone
SPAPB1E7.12	39	9	115	2	113	Rps602	40S ribosomal protein S6
SPAC22H12.04c	47	14	114	7	107	Rps102	40S ribosomal protein S3a (predicted)
SPBC17D11.05	27	20	108	1	107	Tif32	translation initiation factor eIF3a
SPCC13B11.01	44	14	106	3	103	Adh1	alcohol dehydrogenase Adh1
SPAC521.05	39	8	99	3	96	Rps802	40S ribosomal protein S8 (predicted)
SPAC890.08	50	10	98	14	84	Rpl31	60S ribosomal protein L31
SPBC16A3.08c	51	17	97	8	89		serpine1 related protein (predicted)
SPAC513.01c	27	21	94	3	91	Eft201	translation elongation factor 2 (EF-2) Eft2,A
SPCC576.08c	36	10	93	5	88	Rps2	40S ribosomal protein S2
SPBP8B7.16c	37	23	92	5	87	Dbp2	ATP-dependent RNA helicase Dbp2
SPAC4A8.16c	23	20	91	4	87	Tif33	translation initiation factor eIF3c
SPCC16C4.13c	60	9	87	5	82	Rpl1201	60S ribosomal protein L12.1/L12A
SPAC13G6.02c	49	14	82	8	74	Rps101	40S ribosomal protein S3a
SPAC4D7.05	58	16	81	2	79	Sum1	translation initiation factor eIF3i
SPAC3H5.05c	47	9	80	8	72	Rps1401	40S ribosomal protein S14
SPAC17A5.03	28	16	80	3	77	Rpl301	60S ribosomal protein L3
SPBC29A3.04	46	14	76	4	72	Rpl8	60S ribosomal protein L7a (L8)
SPBC2D10.10c	36	12	76	2	74	Fib1	fibrillarin
SPCC5E4.07	36	6	75	1	74	Rpl2802	60S ribosomal protein L27/L28
SPCC736.15	28	9	75	1	74		protein kinase inhibitor associated with endocytosis (predicted)
SPBC530.10c	26	10	73	3	70	Anc1	mitochondrial adenine nucleotide carrier Anc1
SPBC19F8.08	36	9	73	1	72	Rps401	40S ribosomal protein S4
SPAC227.18	41	12	72	3	69	Lys3	saccharopine dehydrogenase Lys3
SPAC694.02	14	22	69	3	66		DEAD/DEAH box helicase
SPAC144.11	41	7	69	1	68	Rps1102	40S ribosomal protein S11
SPAC29A4.02c	28	13	67	10	57		translation elongation factor EF-1 gamma subunit
SPAC3C7.08c	18	16	67	2	65	Elf1	AAA family ATPase ELf1
SPBC16D10.11c	50	11	65	1	64	Rps1801	40S ribosomal protein S18
SPBC776.11	43	7	64	1	63	Rpl2801	60S ribosomal protein L27/L28
SPBC11G11.02c	52	18	61	1	60	End3	actin cortical patch component End3 (predicted)
SPAC57A7.12	28	14	60	3	57		heat shock protein Pdr13 (predicted)
SPAC1F7.13c	34	8	59	6	53	Rpl801	60S ribosomal protein L8
SPBC3D6.02	25	8	59	2	57	But2	But2 family protein But2
SPBC685.07c	38	6	57	2	55	Rpl2701	60S ribosomal protein L27
SPAC6F6.07c	44	8	56	3	53	Rps13	40S ribosomal protein S13 (predicted)
SPBC17D1.06	30	16	56	2	54	Dbp3	ATP-dependent RNA helicase Dbp3 (predicted)
SPBC106.18	39	8	54	10	44	Rpl2501	60S ribosomal protein L25 (predicted)
SPCC1682.14	27	6	52	7	45	Rpl1902	60S ribosomal protein L19
SPCC1223.08c	22	10	52	4	48	Dfr1	dihydrofolate reductase Dfr1
SPAPB17E12.13	35	7	52	3	49	Rpl1802	60S ribosomal protein L18
SPAC6G9.09c	26	6	52	2	50	Rpl24	60S ribosomal protein L24
SPBC660.16	23	10	52	1	51		phosphogluconate dehydrogenase, decarboxylating
SPAC19B12.04	54	6	51	15	36	Rps3001	40S ribosomal protein S30
SPAC26A3.04	46	10	51	6	45	Rpl2002	60S ribosomal protein L20
SPBC11C11.07	32	6	51	4	47	Rpl1801	60S ribosomal protein L18
SPAC1687.06c	32	7	50	11	39	Rpl44	60S ribosomal protein L28/L44 (predicted)
SPBC1778.01c	24	9	50	5	45	Zuo1	zuotin (predicted)
SPBC16G5.14c	57	11	50	4	46	Rps3	40S ribosomal protein S3
SPAC29A4.05	59	9	50	3	47	Cam2	myosin I light chain Cam2
SPBC17G9.07	36	5	50	3	47	Rps2402	40S ribosomal protein S24
SPAC3G9.09c	51	14	50	2	48	Tif211	translation initiation factor eIF2 alpha subunit
SPBP8B7.11	27	9	48	4	44		ubiquitin protease cofactor (predicted)
SPCC1223.07c	30	17	47	5	42	Drs1	cytoplasmic aspartate-tRNA ligase Drs1 (predicted)
SPBC646.10c	20	9	47	2	45		U3 snoRNP protein Nop56 (predicted)
SPBC839.05c	34	5	47	2	45	Rps1701	40S ribosomal protein S17 (predicted)
SPAC4F10.13c	22	18	46	27	19	Mpd2	GYF domain protein
SPBC25H2.05	51	8	46	16	30	Egd2	nascent polypeptide-associated complex alpha subunit Egd2
SPBC18H10.03	37	8	46	1	45	Tif35	translation initiation factor eIF3g
SPCC825.01	20	15	45	4	41		ribosome biogenesis ATPase, Arb family ABCF1-like (predicted)
SPAC664.04c	57	9	44	2	42	Rps1602	40S ribosomal protein S16
SPBC1A4.02c	26	8	43	2	41	Leu1	3-isopropylmalate dehydrogenase Leu1
SPBC4F6.04	35	6	40	10	30	Rpl2502	60S ribosomal protein L25
SPBP4H10.04	14	6	40	1	39	Ppb1	calcium-dependent serine/threonine protein phosphatase calcineurin, catalytic subunit Ppb1
SPBP8B7.20c	19	11	37	2	35		RNA methyltransferase Nop2 (predicted)
SPBC29B5.03c	39	8	36	5	31	Rpl26	60S ribosomal protein L26 (predicted)
SPCC613.05c	26	5	36	4	32	Rpl35	60S ribosomal protein L35
SPAC32A11.04c	24	10	36	2	34	Tif212	translation initiation factor eIF2 beta subunit (predicted)
SPAC26A3.07c	32	6	35	1	34	Rpl1101	60S ribosomal protein L11
SPBC2F12.14c	21	11	34	7	27	Gua1	IMP dehydrogenase Gua1 (predicted)
SPCC622.18	35	7	33	7	26	Rpl6	60S ribosomal protein L6
SPBC1773.10c	14	8	32	2	30	Nrs1	cytoplasmic asparagine-tRNA ligase Nrs1 (predicted)
SPBC9B6.08	24	5	31	4	27	Clc1	clathrin light chain
SPCC1450.04	40	6	30	1	29	Tef5	translation elongation factor EF-1 beta subunit (eEF1B)
SPCC5E4.05c	25	6	29	7	22		mitochondrial serine hydrolase (predicted)
SPAC664.05	18	5	29	2	27	Rpl13	60S ribosomal protein L13
SPAC1751.03	23	7	29	1	28		translation initiation factor eIF3m
SPBC106.05c	41	5	25	7	18	Tim11	F0-ATPase subunit E
SPAC20G8.09c	10	9	24	1	23	Nat10	N-acetyltransferase Nat10 (predicted)
SPAC1834.03c	51	6	22	3	19	Hhf1	histone H4 h4.1
SPCC23B6.04c	13	11	21	2	19		sec14 cytosolic factor family
SPBC354.10	12	9	20	3	17		RNAPII degradation factor (predicted)
SPAC1805.13	45	7	20	1	19	Rpl14	60S ribosomal protein L14 (predicted)
SPAC31G5.04	18	6	20	1	19		homoisocitrate dehydrogenase
SPBC1734.11	14	7	19	3	16		DNAJ domain protein Mas5 (predicted)
SPCC1827.03c	16	7	19	3	16		acetyl-CoA ligase (predicted)
SPBC14C8.02	23	9	17	1	16	Tim44	TIM23 translocase complex subunit Tim44
SPCC70.03c	16	6	16	1	15		proline dehydrogenase (predicted)
SPCC1223.05c	38	5	15	2	13	Rpl3702	60S ribosomal protein L37
SPAC3F10.03	9	5	15	1	14	Grs1	mitochondrial and cytoplasmic glycine-tRNA ligase Grs1 (predicted)
SPAC6G10.02c	7	8	15	1	14	Tea3	cell end marker Tea3
SPBC1709.02c	11	9	13	1	12	Vrs1	cytoplasmic valine-tRNA ligase Vrs1/Vas1
SPBC13A2.04c	9	5	11	1	10		PTR family peptide transporter
SPCC794.07	9	5	9	1	8		dihydrolipoamide S-acetyltransferase E2 (predicted)
SPAC1142.04	7	5	7	1	6		Noc complex subunit Noc2 family (predicted)

## Sheet: rpn11
Gene	Seq. Cov.	Uniq. Seq.	TSC	1st run	2nd run	Protein	Description
SPBC119.01	65	47	2939	488	2451	Rpn3	19S proteasome regulatory subunit Rpn3
SPAC1420.03	79	47	2900	382	2518	Rpn501	19S proteasome regulatory subunit Rpn501
SPAC23G3.11	75	35	2367	266	2101	Rpn6	19S proteasome regulatory subunit Rpn6 (predicted)
SPBC582.07c	83	46	2362	331	2031	Rpn7	19S proteasome regulatory subunit Rpn7
SPBC17D11.07c	61	63	2287	549	1738	Rpn2	19S proteasome regulatory subunit Rpn2 (predicted)
SPBP19A11.03c	55	59	1808	506	1302	Mts4	19S proteasome regulatory subunit Mts4
SPAC607.05	61	30	1661	308	1353	Rpn9	19S proteasome regulatory subunit Rpn9
SPAC31G5.13	54	21	1524	231	1293	Rpn11	19S proteasome regulatory subunit Rpn11
SPCC1682.16	74	37	1491	461	1030	Rpt4	19S proteasome regulatory subunit Rpt4 (predicted)
SPBC23G7.12c	74	35	1388	452	936	Rpt6	19S proteasome regulatory subunit Rpt6 (predicted)
SPCC1682.10	63	17	1383	146	1237	Rpn8	19S proteasome regulatory subunit Rpn8 (predicted)
SPBC16C6.07c	82	50	1361	345	1016	Rpt1	19S proteasome regulatory subunit Rpt1 (predicted)
SPAC3A11.12c	61	30	1322	382	940	Rpt5	19S proteasome regulatory subunit Rpt5 (predicted)
SPCC576.10c	66	27	1100	303	797	Rpt3	19S proteasome regulatory subunit Rpt3 (predicted)
SPBC4.07c	62	33	1081	350	731	Rpt2	19S proteasome regulatory subunit Rpt2
SPAC12G12.04	70	46	840	173	667	Mcp60	mitochondrial heat shock protein Hsp60/Mcp60
SPBC4C3.10c	67	16	823	359	464	Pre3	20S proteasome component beta 1 Pre3 (predicted)
SPBC646.16	74	21	715	268	447		20S proteasome component alpha 1 (predicted)
SPAC4A8.13c	57	15	709	173	536	Pts1	20S proteasome component beta 5
SPAC323.02c	69	19	655	273	382	Pup2	20S proteasome component alpha 5, Pup2 (predicted)
SPBC16G5.01	76	20	592	165	427	Rpn12	19S proteasome regulatory subunit Rpn12
SPBC106.16	65	19	567	216	351	Pre6	20S proteasome component alpha 4 Pre6
SPBC32F12.11	68	27	554	167	387	Tdh1	glyceraldehyde-3-phosphate dehydrogenase Tdh1
SPCC1442.06	58	17	553	171	382	Pre8	20S proteasome component alpha 2, Pre8 (predicted)
SPAC22F8.06	53	15	546	133	413	Pam1	20S proteasome component beta 6
SPAC6G10.04c	71	24	517	93	424		20S proteasome component alpha 6 subunit Pre5
SPBC577.10	60	13	458	213	245		20S proteasome component beta 7
SPAC23D3.07	60	18	432	120	312	Pup1	20S proteasome component beta 2
SPAC13C5.01c	53	16	406	124	282		20S proteasome component alpha 3 (predicted)
SPAC637.10c	36	8	336	106	230	Rpn10	19S proteasome regulatory subunit Rpn10
SPAC4A8.11c	45	67	306	30	276	Fas2	fatty acid synthase alpha subunit Lsd1
SPBC409.06	59	20	280	17	263	Uch2	ubiquitin C-terminal hydrolase Uch2
SPCC794.09c	47	18	276	49	227	Ef1A-A	translation elongation factor EF-1 alpha Ef1a-a
SPBC342.04	71	14	262	35	227	Rpn1301	19S proteasome regulatory subunit
SPCC1739.13	57	37	262	80	182	Ssa2	heat shock protein Ssa2
SPCC1795.04c	34	11	258	137	121	Pre10	20S proteasome component alpha 7, Pre10 (predicted)
SPAC926.09c	31	57	256	21	235	Fas1	fatty acid synthase beta subunit Fas1
SPCC16A11.16c	51	14	241	62	179	Rpn1302	19S proteasome regulatory subunit
SPAC31A2.04c	44	12	231	34	197		20S proteasome component beta 4 (predicted)
SPCC63.12c	40	8	216	75	141	Pup3	20S proteasome component beta 3, Pup3 (predicted)
SPAC589.10c	41	7	199	53	146		ribomal-ubiquitin fusion protein Ubi5
SPCC417.08	30	29	166	72	94	Tef3	translation elongation factor eEF3
SPAC1782.01	28	40	164	1	163	Ecm29	proteasome component
SPBC1709.05	44	21	130	76	54	Sks2	heat shock protein, ribosome associated molecular chaperone Sks2
SPBC32H8.12c	58	16	127	51	76	Act1	actin Act1
SPAC18G6.14c	57	11	119	26	93	Rps7	40S ribosomal protein S7 (predicted)
SPAC1071.10c	21	16	105	74	31	Pma1	P-type proton ATPase Pma1
SPCC16C4.13c	47	6	101	8	93	Rpl1201	60S ribosomal protein L12.1/L12A
SPBP8B7.03c	51	16	94	51	43	Rpl402	60S ribosomal protein L2
SPAC1F8.07c	37	19	93	83	10		pyruvate decarboxylase (predicted)
SPBC1711.06	43	13	91	47	44	Rpl401	60S ribosomal protein L2
SPAC3G9.03	52	9	78	29	49	Rpl2301	60S ribosomal protein L23
SPCC576.08c	31	8	78	37	41	Rps2	40S ribosomal protein S2
SPAC1834.11c	28	17	77	21	56	Sec18	secretory pathway protein Sec18 (predicted)
SPCC13B11.01	42	14	75	42	33	Adh1	alcohol dehydrogenase Adh1
SPAC4H3.10c	45	17	71	40	31	Pyk1	pyruvate kinase (predicted)
SPBC2F12.04	52	13	70	19	51	Rpl1701	60S ribosomal protein L17
SPAC24C9.12c	28	13	69	57	12		glycine hydroxymethyltransferase (predicted)
SPCC364.03	47	11	69	24	45	Rpl1702	60S ribosomal protein L17
SPAC22G7.06c	12	26	66	57	9	Ura1	carbamoyl-phosphate synthase (glutamine hydrolyzing), aspartate carbamoyltransferase Ura1
SPAC19B12.04	46	5	64	19	45	Rps3001	40S ribosomal protein S30
SPAC664.11	26	16	63	35	28	Ssc1	mitochondrial heat shock protein Hsp70
SPBC106.18	35	6	62	18	44	Rpl2501	60S ribosomal protein L25 (predicted)
SPBC83.08	38	17	62	45	17	Rvb2	AAA family ATPase Rvb2
SPAC6F6.07c	28	6	61	31	30	Rps13	40S ribosomal protein S13 (predicted)
SPBC16D10.11c	46	9	60	31	29	Rps1801	40S ribosomal protein S18
SPAC890.08	46	8	58	17	41	Rpl31	60S ribosomal protein L31
SPBC29A3.04	44	14	58	16	42	Rpl8	60S ribosomal protein L7a (L8)
SPBC16A3.08c	33	11	56	25	31		serpine1 related protein (predicted)
SPCC18.14c	30	6	56	9	47	Rpp0	60S acidic ribosomal protein Rpp0 (predicted)
SPAPB8E5.09	29	9	55	27	28	Rvb1	AAA family ATPase Rvb1
SPAC3H5.05c	47	9	53	12	41	Rps1401	40S ribosomal protein S14
SPCC576.09	36	6	52	15	37	Rps20	40S ribosomal protein S20
SPAC513.01c	22	16	50	28	22	Eft201	translation elongation factor 2 (EF-2) Eft2,A
SPAC22H12.04c	39	11	49	25	24	Rps102	40S ribosomal protein S3a (predicted)
SPAPB1E7.07	15	25	49	28	21	Glt1	glutamate synthase Glt1 (predicted)
SPBC800.04c	56	7	49	12	37	Rpl4301	60S ribosomal protein L37a (predicted)
SPBP35G2.07	20	12	48	1	47	Ilv1	acetolactate synthase catalytic subunit
SPBC839.05c	40	7	47	15	32	Rps1701	40S ribosomal protein S17 (predicted)
SPBC4F6.04	35	6	46	16	30	Rpl2502	60S ribosomal protein L25
SPCC5E4.07	36	6	46	11	35	Rpl2802	60S ribosomal protein L27/L28
SPAC1687.06c	39	8	45	12	33	Rpl44	60S ribosomal protein L28/L44 (predicted)
SPAC26A3.07c	29	5	45	23	22	Rpl1101	60S ribosomal protein L11
SPAC664.04c	62	9	45	9	36	Rps1602	40S ribosomal protein S16
SPBC21C3.13	31	5	45	28	17	Rps1901	40S ribosomal protein S19
SPAC23C11.02c	49	7	44	5	39	Rps23	40S ribosomal protein S23
SPAC17A5.03	26	11	43	10	33	Rpl301	60S ribosomal protein L3
SPAC2C4.16c	41	7	43	16	27	Rps801	40S ribosomal protein S8 (predicted)
SPBC16G5.14c	55	11	43	16	27	Rps3	40S ribosomal protein S3
SPBC1815.01	20	8	43	35	8	Eno101	enolase
SPAC926.04c	16	10	42	38	4	Hsp90	Hsp90 chaperone
SPAC17C9.03	15	15	41	4	37	Tif471	translation initiation factor eIF4G
SPAC1805.13	30	5	41	12	29	Rpl14	60S ribosomal protein L14 (predicted)
SPAC22A12.15c	17	11	41	28	13	Bip1	heat shock protein BiP
SPCC622.18	29	7	40	20	20	Rpl6	60S ribosomal protein L6
SPAPB17E12.13	29	5	38	26	12	Rpl1802	60S ribosomal protein L18
SPAPB1E7.12	42	10	38	26	12	Rps602	40S ribosomal protein S6
SPBC14F5.04c	27	12	38	37	1	Pgk1	phosphoglycerate kinase Pgk1 (predicted)
SPAC13G6.02c	35	10	36	14	22	Rps101	40S ribosomal protein S3a
SPAC328.10c	43	7	36	21	15	Rps502	40S ribosomal protein S5 (predicted)
SPCC613.05c	33	8	36	8	28	Rpl35	60S ribosomal protein L35
SPBC146.13c	16	15	35	1	34	Myo1	myosin type I
SPCC1795.11	20	11	34	9	25	Sum3	ATP-dependent RNA helicase Sum3
SPAC1F8.06	14	5	33	32	1	Fta5	cell surface glycoprotein
SPAC3H5.12c	25	7	33	4	29	Rpl501	60S ribosomal protein L5
SPBC2F12.14c	22	11	33	25	8	Gua1	IMP dehydrogenase Gua1 (predicted)
SPBC685.06	30	7	33	12	21	Rps001	40S ribosomal protein S0A (p40)
SPBC1A4.02c	44	11	32	3	29	Leu1	3-isopropylmalate dehydrogenase Leu1
SPAC694.05c	43	6	31	5	26	Rps2502	40S ribosomal protein S25
SPAPJ698.02c	23	7	31	16	15	Rps002	40S ribosomal protein S0B
SPBP22H7.08	48	8	31	11	20	Rps1002	40S ribosomal protein S10 (predicted)
SPAC26A3.04	22	6	30	16	14	Rpl2002	60S ribosomal protein L20
SPAC57A7.12	20	10	30	24	6		heat shock protein Pdr13 (predicted)
SPBC3B8.03	23	8	30	29	1		saccharopine dehydrogenase (predicted)
SPAC144.11	36	6	29	10	19	Rps1102	40S ribosomal protein S11
SPBC25H2.05	46	6	29	18	11	Egd2	nascent polypeptide-associated complex alpha subunit Egd2
SPAC10F6.01c	9	11	27	22	5	Sir1	sulfite reductase Sir1
SPBC17D11.05	11	9	27	18	9	Tif32	translation initiation factor eIF3a
SPBC685.07c	38	6	27	16	11	Rpl2701	60S ribosomal protein L27
SPBP8B7.06	51	5	27	11	16	Rpp201	60S acidic ribosomal protein P2A subunit
SPCC576.11	28	6	27	4	23	Rpl15	60S ribosomal protein L15
SPBC29B5.03c	42	8	25	11	14	Rpl26	60S ribosomal protein L26 (predicted)
SPAC959.07	25	7	24	17	7	Rps403	40S ribosomal protein S4
SPCC364.06	23	6	23	2	21	Nap1	nucleosome assembly protein Nap1
SPAC29A4.02c	22	8	22	14	8		translation elongation factor EF-1 gamma subunit
SPBC1778.01c	17	6	22	20	2	Zuo1	zuotin (predicted)
SPBC3D6.02	16	6	22	17	5	But2	But2 family protein But2
SPBC530.10c	16	5	22	4	18	Anc1	mitochondrial adenine nucleotide carrier Anc1
SPCC74.05	38	5	22	14	8	Rpl2702	60S ribosomal protein L27
SPAC31G5.17c	38	5	21	4	17	Rps1001	40S ribosomal protein S10 (predicted)
SPCC584.01c	10	8	21	14	7		sulfite reductase NADPH flavoprotein subunit (predicted)
SPAC11E3.15	44	5	19	6	13	Rpl22	60S ribosomal protein L22
SPAC24H6.07	28	7	19	13	6	Rps901	40S ribosomal protein S9
SPBC16H5.02	13	9	19	4	15	Pfk1	6-phosphofructokinase (predicted)
SPCC4G3.14	13	5	19	3	16	Mdj1	DNAJ domain protein Mdj1 (predicted)
SPAC23A1.12c	12	7	18	16	2	Frs1	phenylalanine-tRNA ligase beta subunit Frs1 (predicted)
SPBC18H10.12c	21	5	18	12	6	Rpl701	60S ribosomal protein L7
SPAC3G9.06	15	8	17	15	2	Frs2	cytoplasmic phenylalanine-tRNA ligase alpha subunit Frs2 (predicted)
SPCC1682.14	30	6	16	6	10	Rpl1902	60S ribosomal protein L19
SPCC584.04	9	5	16	9	7	Sup35	translation release factor class II eRF3
SPBC1105.02c	15	6	15	13	2	Lys4	homocitrate synthase (predicted)
SPBC18H10.02	13	6	14	9	5	Lcf1	long-chain-fatty-acid-CoA ligase Lcf1
SPBC25H2.02	7	5	14	11	3	Trs1	cytoplasmic threonine-tRNA ligase Trs1 (predicted)
SPBP8B7.11	22	6	14	1	13		ubiquitin protease cofactor (predicted)
SPAC1071.07c	40	5	12	5	7	Rps1502	40S ribosomal protein S15
SPCC1223.07c	19	7	12	8	4	Drs1	cytoplasmic aspartate-tRNA ligase Drs1 (predicted)
SPCC1223.08c	12	5	12	3	9	Dfr1	dihydrofolate reductase Dfr1
SPCC794.12c	15	8	10	8	2	Mae2	malic enzyme, malate dehydrogenase (oxaloacetate decarboxylating), Mae2
SPAC3G9.09c	24	5	9	4	5	Tif211	translation initiation factor eIF2 alpha subunit
SPBC1773.10c	12	5	9	7	2	Nrs1	cytoplasmic asparagine-tRNA ligase Nrs1 (predicted)
SPAC26A3.05	5	5	6	2	4	Chc1	clathrin heavy chain Chc1 (predicted)

## Sheet: ubp1
Gene	Seq. Cov.	Uniq. Seq.	TSC	1st run	2nd run	Protein	Description
SPCC16A11.12c	62	49	2911	1563	1348	Ubp1	ubiquitin C-terminal hydrolase Ubp1
SPCC794.09c	62	32	2179	593	1586	Ef1A-A	translation elongation factor EF-1 alpha Ef1a-a
SPCC1739.13	74	52	2077	1102	975	Ssa2	heat shock protein Ssa2
SPBC32F12.11	81	29	1109	648	461	Tdh1	glyceraldehyde-3-phosphate dehydrogenase Tdh1
SPAC13G7.02c	45	33	1068	531	537	Ssa1	heat shock protein Ssa1 (predicted)
SPCC417.08	57	56	916	353	563	Tef3	translation elongation factor eEF3
SPBC1709.05	72	35	904	368	536	Sks2	heat shock protein, ribosome associated molecular chaperone Sks2
SPBC32H8.12c	62	18	466	218	248	Act1	actin Act1
SPCC1795.11	69	38	432	194	238	Sum3	ATP-dependent RNA helicase Sum3
SPBP35G2.07	46	34	379	159	220	Ilv1	acetolactate synthase catalytic subunit
SPAC22G7.06c	31	66	354	196	158	Ura1	carbamoyl-phosphate synthase, aspartate carbamoyltransferase Ura1
SPAC1071.10c	32	27	344	185	159	Pma1	P-type proton ATPase Pma1
SPCC13B11.01	60	18	333	131	202	Adh1	alcohol dehydrogenase Adh1
SPAC664.11	49	35	323	131	192	Ssc1	mitochondrial heat shock protein Hsp70
SPBC354.12	50	16	314	159	155	Gpd3	glyceraldehyde 3-phosphate dehydrogenase Gpd3
SPAC4H3.10c	59	23	309	179	130	Pyk1	pyruvate kinase (predicted)
SPAC22A12.15c	42	28	308	146	162	Bip1	heat shock protein BiP
SPAC4A8.11c	37	52	283	176	107	Fas2	fatty acid synthase alpha subunit Lsd1
SPAC57A10.12c	59	23	282	156	126	Ura3	dihydroorotate dehydrogenase Ura3
SPBC26H8.01	46	12	254	154	100	Thi2	thiazole biosynthetic enzyme
SPAC24C9.12c	40	22	240	99	141		glycine hydroxymethyltransferase (predicted)
SPBC1A4.02c	59	17	239	128	111	Leu1	3-isopropylmalate dehydrogenase Leu1
SPAC9E9.09c	55	22	237	131	106		aldehyde dehydrogenase (predicted)
SPAC17A5.03	40	22	223	85	138	Rpl301	60S ribosomal protein L3
SPAC25G10.08	37	24	220	81	139		translation initiation factor eIF3b (p84)
SPBC106.03	47	13	211	97	114		DUF1776 family protein
SPBC1773.10c	49	21	203	90	113	Nrs1	cytoplasmic asparagine-tRNA ligase Nrs1 (predicted)
SPAC29A4.02c	63	23	200	72	128		translation elongation factor EF-1 gamma subunit
SPBC25H2.02	46	29	198	106	92	Trs1	cytoplasmic threonine-tRNA ligase Trs1 (predicted)
SPAC227.18	54	21	195	81	114	Lys3	saccharopine dehydrogenase Lys3
SPBC146.13c	33	38	188	84	104	Myo1	myosin type I
SPBC16H5.02	39	29	188	120	68	Pfk1	6-phosphofructokinase (predicted)
SPAC513.01c	41	32	188	77	111	Eft201	translation elongation factor 2 (EF-2) Eft2,A
SPAC22H12.04c	55	18	186	83	103	Rps102	40S ribosomal protein S3a (predicted)
SPBC530.10c	42	15	185	76	109	Anc1	mitochondrial adenine nucleotide carrier Anc1
SPBC1734.11	39	17	179	92	87		DNAJ domain protein Mas5 (predicted)
SPAC1F8.07c	37	18	178	89	89		pyruvate decarboxylase (predicted)
SPAC3G9.03	46	8	178	67	111	Rpl2301	60S ribosomal protein L23
SPBC2F12.14c	46	19	178	63	115	Gua1	IMP dehydrogenase Gua1 (predicted)
SPBC1815.01	48	16	175	71	104	Eno101	enolase
SPCC1223.07c	45	24	173	74	99	Drs1	cytoplasmic aspartate-tRNA ligase Drs1 (predicted)
SPAC926.09c	25	44	172	109	63	Fas1	fatty acid synthase beta subunit Fas1
SPBC17D11.05	29	24	172	59	113	Tif32	translation initiation factor eIF3a
SPAC6B12.12	49	26	172	93	79	Tom70	mitochondrial TOM complex subunit Tom70 (predicted)
SPAC9.09	47	34	171	73	98	Met26	homocysteine methyltransferase
SPAC4D7.05	67	20	171	84	87	Sum1	translation initiation factor eIF3i
SPAC222.12c	56	19	168	105	63	Atp2	F1-ATPase beta subunit Atp2
SPBC83.08	51	23	166	80	86	Rvb2	AAA family ATPase Rvb2
SPCC970.03	55	15	166	66	100		cytochrome b5 reductase (predicted)
SPAC26F1.13c	32	34	165	52	113	Lrs1	cytoplasmic leucine-tRNA ligase Lrs1 (predicted)
SPAC12G12.04	37	23	164	97	67	Mcp60	mitochondrial heat shock protein Hsp60/Mcp60
SPAC13A11.02c	47	17	158	70	88	Erg11	sterol 14-demethylase
SPAC926.04c	29	22	154	68	86	Hsp90	Hsp90 chaperone
SPBC1703.13c	35	11	153	57	96		mitochondrial inorganic phosphate transporter (predicted)
SPCC1223.08c	45	18	150	61	89	Dfr1	dihydrofolate reductase Dfr1
SPBC2G5.06c	53	19	148	70	78	Hmt2	sulfide-quinone oxidoreductase
SPBC16D10.08c	32	24	146	63	83		heat shock protein Hsp104 (predicted)
SPBC17A3.04c	39	28	145	83	62	Rar1	cytoplasmic methionine-tRNA ligase Mrs1 (predicted)
SPBP8B7.03c	54	18	144	80	64	Rpl402	60S ribosomal protein L2
SPAC17C9.03	25	28	143	68	75	Tif471	translation initiation factor eIF4G
SPAPB8E5.09	43	16	143	84	59	Rvb1	AAA family ATPase Rvb1
SPCC1840.02c	19	32	141	83	58	Bgs4	1,3-beta-glucan synthase subunit Bgs4
SPAC10F6.01c	29	33	139	89	50	Sir1	sulfite reductase Sir1
SPAC14C4.14	34	18	138	59	79	Atp1	F1-ATPase alpha subunit
SPAC3F10.03	31	21	137	60	77	Grs1	mitochondrial and cytoplasmic glycine-tRNA ligase Grs1 (predicted)
SPBC19C7.06	38	20	135	61	74	Prs1	cytoplasmic proline-tRNA ligase Prs1 (predicted)
SPBP8B7.16c	51	22	134	62	72	Dbp2	ATP-dependent RNA helicase Dbp2
SPBC14F5.04c	41	16	132	54	78	Pgk1	phosphoglycerate kinase Pgk1 (predicted)
SPAC57A7.12	43	17	132	60	72		heat shock protein Pdr13 (predicted)
SPCC306.08c	70	18	130	55	75		malate dehydrogenase
SPBC26H8.03	28	22	129	76	53	Cho2	phosphatidylethanolamine N-methyltransferase Cho2
SPBC16G5.14c	53	13	127	72	55	Rps3	40S ribosomal protein S3
SPCC584.04	29	21	125	49	76	Sup35	translation release factor class II eRF3
SPAC21E11.08	32	16	123	66	57	Lcb2	serine palmitoyltransferase Lcb2 (predicted)
SPCC16C4.13c	56	9	123	67	56	Rpl1201	60S ribosomal protein L12.1/L12A
SPAC13G6.02c	45	14	122	53	69	Rps101	40S ribosomal protein S3a
SPCC1281.01	13	25	121	75	46	Ags1	alpha-1,4-glucan synthase Ags1
SPBC646.10c	35	16	121	41	80		U3 snoRNP protein Nop56 (predicted)
SPAC18G6.14c	52	9	121	49	72	Rps7	40S ribosomal protein S7 (predicted)
SPBC56F2.09c	55	13	121	62	59	Arg5	arginine specific carbamoyl-phosphate synthase subunit Arg5 (predicted)
SPBC2D10.10c	51	13	119	41	78	Fib1	fibrillarin
SPBC2F12.04	45	10	118	50	68	Rpl1701	60S ribosomal protein L17
SPAC139.02c	31	12	116	45	71	Oac1	mitochondrial anion transporter (predicted)
SPAC19A8.04	35	22	116	59	57	Erg5	C-22 sterol desaturase Erg5
SPCC550.14	22	27	115	56	59	Vgl1	vigilin (predicted)
SPCC162.07	27	12	113	52	61	Ent1	epsin
SPAC4A8.16c	25	20	112	38	74	Tif33	translation initiation factor eIF3c
SPCC364.03	49	10	109	50	59	Rpl1702	60S ribosomal protein L17
SPAC12G12.15	30	15	108	44	64	Sif3	Sad1 interacting factor 3
SPBC18E5.02c	40	16	108	56	52		serine palmitoyltransferase complex subunit (predicted)
SPAC3G9.06	37	18	105	40	65	Frs2	cytoplasmic phenylalanine-tRNA ligase alpha subunit Frs2 (predicted)
SPAC1834.03c	52	7	103	26	77	Hhf1	histone H4 h4.1
SPBC17G9.03c	31	16	102	40	62	Krs1	cytoplasmic lysine-tRNA ligase Krs1 (predicted)
SPBC1711.06	53	16	102	50	52	Rpl401	60S ribosomal protein L2
SPAC18G6.05c	14	36	101	67	34		translation elongation regulator Gcn1 (predicted)
SPCC576.08c	36	10	101	38	63	Rps2	40S ribosomal protein S2
SPAC23A1.12c	31	17	99	43	56	Frs1	phenylalanine-tRNA ligase beta subunit Frs1 (predicted)
SPBC646.07c	30	14	97	46	51		enoyl reductase
SPAC3C7.08c	27	24	96	43	53	Elf1	AAA family ATPase ELf1
SPBC19G7.05c	16	24	95	64	31	Bgs1	1,3-beta-glucan synthase catalytic subunit Bgs1
SPCC16C4.01	30	11	94	51	43	Sif2	Sad1 interacting factor 2
SPAC17G6.13	33	11	93	50	43		sequence orphan
SPCC1682.16	42	15	93	56	37	Rpt4	19S proteasome regulatory subunit Rpt4 (predicted)
SPBC1539.04	37	13	92	37	55		conserved eukaryotic protein
SPBC1105.02c	39	12	92	60	32	Lys4	homocitrate synthase (predicted)
SPAC8E11.02c	72	20	92	70	22	Rad24	14-3-3 protein Rad24
SPCC777.09c	53	20	91	36	55	Arg1	acetylornithine aminotransferase
SPAPB1E7.07	18	32	89	64	25	Glt1	glutamate synthase Glt1 (predicted)
SPBP4H10.11c	26	14	89	57	32	Lcf2	long-chain-fatty-acid-CoA ligase
SPAC22A12.04c	57	8	89	34	55	Rps2201	40S ribosomal protein S15a
SPBC1778.01c	36	13	88	37	51	Zuo1	zuotin (predicted)
SPBC16D10.11c	40	9	88	39	49	Rps1801	40S ribosomal protein S18
SPAC328.10c	48	10	86	42	44	Rps502	40S ribosomal protein S5 (predicted)
SPAC13G6.07c	37	8	85	41	44	Rps601	40S ribosomal protein S6
SPAC17A5.15c	25	16	82	35	47		glutamate-tRNA ligase (predicted)
SPBC17G9.09	38	14	82	39	43	Tif213	translation initiation factor eIF2 gamma subunit
SPAC3F10.11c	13	18	81	54	27	Abc2	glutathione S-conjugate-exporting ATPase Abc2
SPAC694.02	13	23	81	35	46		DEAD/DEAH box helicase
SPBC18H10.03	45	11	81	34	47	Tif35	translation initiation factor eIF3g
SPAC23G3.06	31	14	80	29	51		U3 snoRNP protein Nop58 (predicted)
SPAC3G9.09c	48	13	79	28	51	Tif211	translation initiation factor eIF2 alpha subunit
SPBC23G7.12c	35	13	78	42	36	Rpt6	19S proteasome regulatory subunit Rpt6 (predicted)
SPBC25H2.05	65	11	78	31	47	Egd2	nascent polypeptide-associated complex alpha subunit Egd2
SPCC622.09	36	6	77	28	49	Htb1	histone H2B alpha Htb1
SPAC23H4.10c	39	16	77	56	21	Thi4	thiamine-phosphate dipyrophosphorylase/hydroxyethylthiazole kinase
SPAC637.07	31	16	76	33	43	Moe1	translation initiation factor eIF3d Moe1
SPBC4.07c	40	17	76	54	22	Rpt2	19S proteasome regulatory subunit Rpt2
SPAC821.05	23	7	75	47	28		translation initiation factor eIF3h (p40)
SPBC16C6.07c	37	17	74	46	28	Rpt1	19S proteasome regulatory subunit Rpt1 (predicted)
SPAC144.11	46	7	74	34	40	Rps1102	40S ribosomal protein S11
SPBC83.05	24	18	73	46	27		mitochondrial RNA-binding protein (predicted)
SPBC14C8.02	35	18	73	34	39	Tim44	TIM23 translocase complex subunit Tim44
SPBC29A3.18	37	8	72	42	30	Cyt1	cytochrome c1 Cyt1 (predicted)
SPBC56F2.12	41	16	72	21	51	Ilv5	acetohydroxyacid reductoisomerase
SPCC18B5.01c	13	18	71	45	26	Bfr1	brefeldin A efflux transporter Bfr1
SPCC4G3.14	28	14	71	41	30	Mdj1	DNAJ domain protein Mdj1 (predicted)
SPAC1F7.13c	31	7	71	36	35	Rpl801	60S ribosomal protein L8
SPBC8D2.18c	28	10	70	27	43		adenosylhomocysteinase (predicted)
SPCC576.10c	35	13	70	40	30	Rpt3	19S proteasome regulatory subunit Rpt3 (predicted)
SPBC19F8.08	37	12	70	32	38	Rps401	40S ribosomal protein S4
SPAC2C4.16c	39	6	70	18	52	Rps801	40S ribosomal protein S8 (predicted)
SPAC23C11.02c	40	5	70	34	36	Rps23	40S ribosomal protein S23
SPAC664.05	44	7	70	33	37	Rpl13	60S ribosomal protein L13
SPBC14F5.05c	48	14	70	43	27	Sam1	S-adenosylmethionine synthetase
SPAC17A2.13c	50	15	70	49	21	Rad25	14-3-3 protein Rad25
SPAC9.07c	46	13	69	37	32		GTPase Rbg1 (predicted)
SPAC3A11.07	31	12	68	28	40		NADH dehydrogenase
SPAC56E4.04c	13	25	67	49	18	Cut6	acetyl-CoA/biotin carboxylase
SPAC16.02c	23	9	67	26	41	Srp2	mRNA export factor Srp2
SPBC27.08c	31	14	67	39	28	Sua1	sulfate adenylyltransferase
SPAC27E2.03c	36	11	67	22	45		GTP binding protein (predicted)
SPBC16A3.08c	30	10	66	28	38		serpine1 related protein (predicted)
SPCC1672.05c	31	12	66	39	27	Yrs1	cytoplasmic tyrosine-tRNA ligase Yrs1 (predicted)
SPAC3H5.05c	46	7	65	32	33	Rps1401	40S ribosomal protein S14
SPAC6B12.15	32	8	64	27	37	Cpc2	RACK1 ortholog Cpc2
SPBC29A3.04	47	13	64	21	43	Rpl8	60S ribosomal protein L7a (L8)
SPCC736.15	32	9	62	28	34		protein kinase inhibitor associated with endocytosis (predicted)
SPAP7G5.05	44	9	62	30	32	Rpl1002	60S ribosomal protein L10
SPCC18.14c	28	6	61	26	35	Rpp0	60S acidic ribosomal protein Rpp0 (predicted)
SPBC839.05c	40	7	61	24	37	Rps1701	40S ribosomal protein S17 (predicted)
SPCC1827.03c	29	12	60	35	25		acetyl-CoA ligase (predicted)
SPAC26A3.07c	34	7	60	28	32	Rpl1101	60S ribosomal protein L11
SPBC725.09c	49	12	60	30	30	Hob3	BAR adaptor protein Hob3
SPAC6G9.09c	24	5	59	23	36	Rpl24	60S ribosomal protein L24
SPBC31A8.01c	21	7	58	24	34	Cwl1	reticulon-like protein
SPBC776.09	25	15	58	19	39	Ste13	ATP-dependent RNA helicase Ste13
SPAC1F7.04	32	7	58	30	28	Rho1	Rho family GTPase Rho1
SPBP19A11.03c	22	16	57	39	18	Mts4	19S proteasome regulatory subunit Mts4
SPAC19A8.15	27	12	57	34	23	Trp2	tryptophan synthase (predicted)
SPBC1D7.04	43	9	57	21	36	Mlo3	RNA binding protein Mlo3
SPAC19B12.03	11	22	56	36	20	Bgs3	1,3-beta-glucan synthase subunit Bgs3
SPAC3A11.12c	42	17	56	39	17	Rpt5	19S proteasome regulatory subunit Rpt5 (predicted)
SPAC20G8.06	11	20	55	40	15	Not1	CCR4-Not complex subunit Not1 (predicted)
SPAC890.08	44	7	55	23	32	Rpl31	60S ribosomal protein L31
SPAC1834.02	13	20	54	43	11	Aro1	pentafunctional aromatic polypeptide Aro1 (predicted)
SPBC18H10.02	19	13	54	17	37	Lcf1	long-chain-fatty-acid-CoA ligase Lcf1
SPCC5E4.07	29	5	54	23	31	Rpl2802	60S ribosomal protein L27/L28
SPBC1A4.08c	35	16	54	26	28	Cct3	chaperonin-containing T-complex gamma subunit Cct3
SPAC26F1.06	45	9	54	17	37	Gpm1	monomeric 2,3-bisphosphoglycerate (BPG)-dependent phosphoglycerate mutase (PGAM), Gpm1
SPAC664.04c	49	8	54	19	35	Rps1602	40S ribosomal protein S16
SPAC17H9.14c	19	9	53	16	37		protein disulfide isomerase (predicted)
SPBC2G5.01	22	7	53	27	26		DUF1682 family protein
SPBC660.16	26	9	52	22	30		phosphogluconate dehydrogenase, decarboxylating
SPAC31G5.04	29	13	52	20	32		homoisocitrate dehydrogenase
SPBC8D2.17	33	10	52	31	21		alpha-1,2-galactosyltransferase (predicted)
SPAC6F6.07c	48	9	52	25	27	Rps13	40S ribosomal protein S13 (predicted)
SPCC364.07	28	14	51	22	29		D-3 phosphoglycerate dehydrogenase (predicted)
SPCC1906.01	33	8	50	33	17	Mpg1	mannose-1-phosphate guanyltransferase Mpg1
SPCC1183.02	37	8	50	28	22		glutathione S-transferase (predicted)
SPAC23C4.19	15	15	49	21	28	Spt5	transcription elongation factor Spt5
SPCC1281.06c	25	12	49	27	22		acyl-coA desaturase (predicted)
SPAC1751.03	27	10	49	17	32		translation initiation factor eIF3m
SPAC23C11.17	31	15	49	30	19		mitochondrial inner membrane protein involved in potassium ion transport
SPBC19C2.07	25	8	48	11	37	Fba1	fructose-bisphosphate aldolase Fba1
SPBC685.06	37	10	48	26	22	Rps001	40S ribosomal protein S0A (p40)
SPBC4B4.04	18	8	47	16	31		translation initiation factor eIF2A (predicted)
SPAC140.02	20	12	47	17	30	Gar2	nucleolar protein required for rRNA processing
SPBC16H5.08c	31	13	47	28	19		ribosome biogenesis ATPase, Arb family ABCF2-like (predicted)
SPAC4G9.15	46	14	47	19	28		ketoreductase (predicted)
SPBC17D1.06	25	14	46	19	27	Dbp3	ATP-dependent RNA helicase Dbp3 (predicted)
SPAC1A6.10	33	12	46	24	22		Moeb/ThiF domain
SPCC613.05c	34	7	46	17	29	Rpl35	60S ribosomal protein L35
SPCC550.11	14	12	45	26	19		karyopherin
SPAC1635.01	34	8	45	23	22		mitochondrial outer membrane voltage-dependent anion-selective channel
SPAC30C2.04	21	8	44	22	22		cofactor for methionyl-and glutamyl-tRNA synthetases (predicted)
SPBC12C2.06	26	12	44	17	27		ATP-dependent RNA helicase Dbp5
SPBC4C3.07	27	7	44	14	30		translation initiation factor eIF3f
SPBC18H10.12c	33	6	44	20	24	Rpl701	60S ribosomal protein L7
SPAC22F3.06c	15	16	43	13	30	Lon1	Lon protease homolog Lon1
SPCC330.08	22	9	43	22	21	Alg11	alpha-1,2-mannosyltransferase Alg11
SPAC1783.08c	24	5	43	15	28	Rpl1502	60S ribosomal protein L15b
SPCC1322.04	28	12	43	13	30		UTP-glucose-1-phosphate uridylyltransferase (predicted)
SPCC1682.09c	33	8	43	20	23		mitochondrial guanine nucleotide transporter
SPCC825.01	10	11	42	17	25		ribosome biogenesis ATPase, Arb family ABCF1-like (predicted)
SPBC8E4.01c	16	6	42	27	15		inorganic phosphate transporter (predicted)
SPCC70.03c	18	9	42	12	30		proline dehydrogenase (predicted)
SPCC622.18	35	6	42	15	27	Rpl6	60S ribosomal protein L6
SPAC3A12.14	39	5	42	24	18	Cam1	calmodulin Cam1
SPAC1002.09c	22	10	41	18	23	Dld1	dihydrolipoamide dehydrogenase Dld1
SPBC27B12.13	25	7	41	23	18	Tom40	mitochondrial TOM complex subunit Tom40
SPCC794.07	30	12	41	27	14		dihydrolipoamide S-acetyltransferase E2 (predicted)
SPBC17G9.07	33	5	41	15	26	Rps2402	40S ribosomal protein S24
SPAC222.08c	35	6	41	24	17		glutamine aminotransferease subunit (predicted)
SPAC2F3.02	42	7	41	24	17		ER protein translocation subcomplex subunit Sec72 (predicted)
SPBC36B7.03	15	7	40	20	20	Sec63	ER protein translocation subcomplex subunit Sec63 (predicted)
SPBC24C6.04	19	9	40	15	25		delta-1-pyrroline-5-carboxylate dehydrogenase
SPAC2F7.13c	22	9	40	15	25	Wrs1	tryptophan-tRNA ligase Wrs1 (predicted)
SPAC17C9.06	27	11	40	28	12	Sam50	SAM complex subunit Sam50 (predicted)
SPCC576.03c	21	5	39	16	23	Tpx1	thioredoxin peroxidase Tpx1
SPAC1834.01	22	9	39	18	21	Sup45	translation release factor eRF1
SPAC24H6.07	23	7	39	14	25	Rps901	40S ribosomal protein S9
SPBC428.02c	26	7	39	17	22	Eca39	branched chain amino acid aminotransferase Eca39
SPAC29A4.04c	28	11	38	15	23		pseudouridylate synthase (predicted)
SPBC3B8.03	31	11	38	20	18		saccharopine dehydrogenase (predicted)
SPAC3H5.12c	37	10	38	17	21	Rpl501	60S ribosomal protein L5
SPBC17A3.05c	21	10	37	24	13		DNAJ/DUF1977 DNAJB12 homolog
SPAC1851.02	22	6	37	19	18		1-acylglycerol-3-phosphate O-acyltransferase (predicted)
SPBC776.11	35	6	37	17	20	Rpl2801	60S ribosomal protein L27/L28
SPBP8B7.06	41	5	37	21	16	Rpp201	60S acidic ribosomal protein P2A subunit
SPCC1682.14	26	5	36	7	29	Rpl1902	60S ribosomal protein L19
SPAC4F10.10c	28	8	36	17	19	Mnn9	mannosyltransferase complex subunit, Anp family Mnn9 (predicted)
SPCC1393.03	49	7	36	29	7	Rps1501	40S ribosomal protein S15 (predicted)
SPAPB1E7.09	13	8	35	22	13	Ogm2	protein O-mannosyltransferase Ogm2
SPBC947.15c	14	7	35	23	12		NADH dehydrogenase
SPAC24H6.13	15	10	35	22	13		DUF221 family protein implicated in Golgi to plasma membrane transport
SPAC4G9.09c	15	13	35	18	17	Arg11	N-acetyl-gamma-glutamyl-phosphate reductase/acetylglutamate kinase
SPAC29A4.05	45	6	35	14	21	Cam2	myosin I light chain Cam2
SPCC1450.04	45	6	35	12	23	Tef5	translation elongation factor EF-1 beta subunit (eEF1B)
SPAPB17E12.11	14	6	34	14	20		oligosaccharyltransferase gamma subunit (predicted)
SPBC17G9.11c	17	17	34	19	15	Pyr1	pyruvate carboxylase
SPAC110.04c	19	12	34	17	17	Pss1	heat shock protein Pss1
SPCC1223.02	29	9	34	22	12	Nmt1	no message in thiamine Nmt1
SPAC6F12.07	30	5	34	17	17	Tom20	mitochondrial TOM complex subunit Tom20
SPAC23A1.11	32	10	34	11	23	Rpl1602	60S ribosomal protein L13/L16
SPAC1687.06c	46	8	34	15	19	Rpl44	60S ribosomal protein L28/L44 (predicted)
SPAC1565.08	15	11	33	13	20	Cdc48	AAA family ATPase Cdc48
SPBC646.13	15	9	33	8	25	Sds23	inducer of sexual development Sds23/Moc1
SPBC839.16	17	13	33	26	7		C1-5,6,7,8-tetrahydrofolate (THF) synthase
SPCC1827.06c	19	8	33	17	16		aspartate semialdehyde dehydrogenase (predicted)
SPAP8A3.07c	24	7	33	13	20		phospho-2-dehydro-3-deoxyheptonate aldolase (predicted)
SPCC338.15	38	13	33	19	14		dolichyl-di-phosphooligosaccharide-protein glycotransferase subunit (predicted)
SPAC1805.11c	39	5	33	12	21	Rps2602	40S ribosomal protein S26 (predicted)
SPBC1347.02	20	6	32	11	21	Fkbp39	FKBP-type peptidyl-prolyl cis-trans isomerase (predicted)
SPBC1734.04	23	8	32	22	10		mannosyltransferase complex subunit, Anp family (predicted)
SPAC17G6.15c	24	7	32	15	17		MTC tricarboxylate transporter
SPAC637.06	25	8	32	19	13		alpha-1,2-galactosyltransferase (predicted)
SPBC4F6.18c	46	7	32	18	14	Arf1	ADP-ribosylation factor, Arf family Arf1
SPBC800.04c	56	7	32	18	14	Rpl4301	60S ribosomal protein L37a (predicted)
SPCC162.02c	13	13	31	23	8		AMP-binding dehydrogenase (predicted)
SPAC3A11.10c	14	6	31	26	5		dipeptidyl peptidase (predicted)
SPBC2G2.12	19	8	31	8	23	Hrs1	mitochondrial and cytoplasmic histidine-tRNA ligase Hrs1
SPBC106.18	35	5	31	16	15	Rpl2501	60S ribosomal protein L25 (predicted)
SPAC30.01c	6	10	30	21	9	Sec72	Sec7 domain protein, ARF GEF (predicted)
SPBPJ4664.04	10	10	30	23	7		coatomer alpha subunit (predicted)
SPBC1271.02	12	8	30	20	10	Stt3	oligosaccharyltransferase subunit Stt3
SPAC56F8.03	13	12	30	11	19		translation initiation factor IF2 (predicted)
SPBC2G5.05	16	10	30	15	15		transketolase (predicted)
SPBC26H8.08c	19	7	30	7	23	Grn1	GTPase Grn1
SPBC365.16	22	7	30	16	14		sequence orphan
SPCPB16A4.03c	25	11	30	13	17	Ade10	IMPcyclohydrolase/phosphoribosylaminoimidazolecarboxamideformyltransferase
SPAPJ698.02c	29	7	30	16	14	Rps002	40S ribosomal protein S0B
SPBC36.07	11	9	29	19	10	Iki3	elongator subunit Iki3 (predicted)
SPCC1235.14	12	5	29	15	14	Ght5	hexose transporter Ght5
SPBC651.01c	13	8	29	10	19	Nog1	GTP binding protein Nog1 (predicted)
SPAC20G8.09c	15	14	29	9	20	Nat10	N-acetyltransferase Nat10 (predicted)
SPAC664.08c	15	7	29	16	13		traub family protein involved in ribosome biogenesis (predicted)
SPBP4H10.15	15	10	29	19	10		aconitate hydratase/mitochondrial ribosomal protein subunit L49, fusion protein
SPAC1F12.07	19	7	29	17	12		phosphoserine aminotransferase (predicted)
SPAP7G5.02c	20	10	29	13	16	Gua2	GMP synthase [glutamine-hydrolyzing] (predicted)
SPBC19F5.03	16	8	28	10	18		inositol polyphosphate phosphatase (predicted)
SPCC1259.09c	18	6	28	15	13		pyruvate dehydrogenase protein x component
SPBC337.05c	19	10	28	19	9	Cct8	chaperonin-containing T-complex theta subunit Cct8
SPAC12G12.07c	21	6	28	11	17		conserved fungal protein
SPBC21D10.11c	28	10	28	20	8	Nfs1	mitochondrial cysteine desulfurase Nfs1
SPAC19G12.05	29	10	28	15	13		mitochondrial citrate transporter
SPBC646.11	29	10	28	11	17	Cct6	chaperonin-containing T-complex zeta subunit Cct6
SPBC409.21	33	6	28	20	8	Sec66	ER protein translocation subcomplex subunit Sec66 (predicted)
SPBC11B10.09	34	10	28	18	10	Cdc2	cyclin-dependent protein kinase Cdk1/Cdc2
SPBC685.07c	37	6	28	6	22	Rpl2701	60S ribosomal protein L27
SPBC17D11.07c	10	9	27	19	8	Rpn2	19S proteasome regulatory subunit Rpn2 (predicted)
SPCC338.07c	14	9	27	13	14		NatA N-acetyltransferase complex subunit (predicted)
SPBC3E7.15c	17	5	27	5	22	Lac1	sphingosine N-acyltransferase Lac1
SPCC364.06	27	6	27	18	9	Nap1	nucleosome assembly protein Nap1
SPBC543.02c	28	12	27	23	4		DNAJ/TPR domain protein DNAJC7 family
SPAC17G6.06	31	6	27	12	15	Rps2401	40S ribosomal protein S24
SPAC24B11.12c	10	12	26	21	5		P-type ATPase (predicted)
SPBC1718.04	10	6	26	13	13		glycerol-3-phosphate O-acyltransferase (predicted)
SPBC1289.06c	14	7	26	15	11		sequence orphan
SPAC20G4.07c	16	6	26	14	12	Sts1	C-24(28) sterol reductase Sts1
SPBC1685.13	17	6	26	9	17		non classical export pathway protein (predicted)
SPAC8F11.08c	22	7	26	17	9		esterase/lipase (predicted)
SPBC1703.07	22	11	26	15	11		ATP citrate synthase subunit 1 (predicted)
SPAC6F6.03c	26	11	26	18	8		ribosome export GTPase (predicted)
SPBC21C3.13	38	6	26	15	11	Rps1901	40S ribosomal protein S19
SPBC29B5.03c	48	9	26	14	12	Rpl26	60S ribosomal protein L26 (predicted)
SPAPYUK71.03c	10	10	25	13	12	Syn1	synaptotagmin family C2 domain protein, Syn1
SPBC2G2.08	15	13	25	14	11	Ade9	C-1-tetrahydrofolatesynthase
SPBC428.11	15	5	25	12	13		homocysteine synthase Met17
SPBC26H8.07c	16	6	25	15	10	Nda3	tubulin beta Nda3
SPAC12B10.16c	25	12	25	18	7	Mug157	conserved protein (fungal and bacterial)
SPAC23D3.11	29	7	25	21	4	Ayr1	1-acyldihydroxyacetone phosphate reductase (predicted)
SPAC8E11.10	30	6	25	16	9		sorbose reductase (predicted)
SPAC1834.04	43	5	25	4	21	Hht1	histone H3 h3.1
SPAC26A3.05	9	13	24	7	17	Chc1	clathrin heavy chain Chc1 (predicted)
SPAC57A7.04c	11	10	24	12	12	Pabp	mRNA export shuttling protein
SPAC1786.03	15	7	24	19	5	Cut11	spindle pole body docking protein Cut11
SPAC1834.11c	16	10	24	17	7	Sec18	secretory pathway protein Sec18 (predicted)
SPAC17G6.09	18	5	24	13	11	Sec62	ER protein translocation subcomplex subunit Sec62 (predicted)
SPAC22A12.16	20	10	24	16	8		ATP-citrate synthase subunit 2 (predicted)
SPBC106.06	27	10	24	16	8	Cct4	chaperonin-containing T-complex delta subunit Cct4
SPCPB16A4.05c	30	7	24	14	10		urease accessory protein UREG (predicted)
SPBC1604.07	32	7	24	9	15	Atp4	F0-ATPase subunit
SPAC2C4.17c	10	7	23	17	6		MS ion channel protein 2
SPAC1B3.16c	12	8	23	16	7	Vht1	vitamin H transporter Vth1
SPAC23D3.12	14	7	23	16	7		inorganic phosphate transporter (predicted)
SPBC25B2.09c	15	7	23	8	15	Mrs1	mitochondrial and cytoplasmic arginine-tRNA ligase Rrs1/Mrs1 (predicted)
SPBC776.02c	20	5	23	15	8	Dis2	serine/threonine protein phosphatase PP1
SPBC646.09c	21	7	23	13	10	Int6	eIF3e subunit Int6
SPBC30D10.13c	23	6	23	14	9	Pdb1	pyruvate dehydrogenase e1 component beta subunit Pdb1
SPBC1711.05	11	5	22	3	19		nucleocytoplasmic transport chaperone Srp40 (predicted)
SPCC584.01c	12	9	22	15	7		sulfite reductase NADPH flavoprotein subunit (predicted)
SPCC737.09c	14	10	22	13	9	Hmt1	ATP-binding cassette-type vacuolar membrane transporter Hmt1
SPAC821.11	18	7	22	16	6	Pro1	gamma-glutamyl phosphate reductase Pro1 (predicted)
SPAC9E9.04	31	5	22	8	14		bcap family homolog
SPAC13G6.06c	9	10	21	8	13	Gcv2	glycine cleavage complex subunit P (predicted)
SPAC1F7.05	12	8	21	16	5	Cdc22	ribonucleoside reductase large subunit Cdc22
SPBC21C3.15c	13	6	21	15	6		aldehyde dehydrogenase (predicted)
SPAC1006.07	17	5	21	12	9		translation initiation factor eIF4A
SPBC1347.05c	23	8	21	11	10		DNAJ domain protein Scj1
SPBC29A10.13	31	7	21	11	10	Atp7	F0-ATPase subunit D
SPAC24B11.09	36	5	21	6	15		human BRP44 ortholog
SPAC26F1.03	39	10	21	9	12	Pda1	pyruvate dehydrogenase e1 component alpha subunit Pda1
SPAC57A7.10c	8	6	20	12	8	Sec21	coatomer gamma subunit Sec21 (predicted)
SPBC1215.02c	11	9	20	8	12	Arm1	NatB N-acetyltransferase complex non catalytic subunit Arm1
SPBC800.05c	11	5	20	13	7	Atb2	tubulin alpha 2
SPCC1682.05c	11	6	20	10	10	Srp68	signal recognition particle subunit (predicted)
SPBC691.05c	14	6	20	17	3		membrane transporter (predicted)
SPBP8B7.11	15	5	20	8	12		ubiquitin protease cofactor (predicted)
SPBC215.09c	18	6	20	13	7	Erg10	acetyl-CoA C-acetyltransferase Erg10 (predicted)
SPBC21D10.12	18	6	20	8	12	Hob1	BAR adaptor protein Hob1
SPCC1235.02	19	8	20	5	15	Bio2	biotin synthase
SPAC23D3.04c	21	7	20	9	11	Gpd2	glycerol-3-phosphate dehydrogenase Gpd2
SPAC26A3.04	32	7	20	9	11	Rpl2002	60S ribosomal protein L20
SPBC215.12	6	5	19	11	8	Cwf10	GTPase Cwf10 (predicted)
SPACUNK4.07c	8	8	19	16	3	Cta4	P-type ATPase, calcium transporting Cta4
SPCC31H12.07	11	7	19	10	9	Sec231	GTPase activating protein Sec23a
SPCC757.09c	13	5	19	13	6	Rnc1	RNA-binding protein that suppresses calcineurin deletion Rnc1
SPAC8F11.04	16	6	19	2	17		U3 snoRNP-associated protein Cic1/Utp30 family (predicted)
SPBC36.05c	16	5	19	17	2	Clr6	histone deacetylase (class I) Clr6
SPAC1B3.03c	17	5	19	10	9	Wis2	cyclophilin family peptidyl-prolyl cis-trans isomerase Wis2
SPBC1289.07c	18	6	19	10	9	Rpc40	DNA-directed RNA polymerase I and III subunit Rpc40 (predicted)
SPBC646.05c	18	7	19	7	12	Erg9	squalene synthase Erg9
SPAC6G10.08	22	8	19	7	12	Idp1	isocitrate dehydrogenase Idp1
SPBC83.17	28	5	19	5	14		transcriptional coactivator, multiprotein bridging factor Mbf1 (predicted)
SPBC543.09	8	6	18	7	11		mitochondrial m-AAA protease
SPBC428.05c	11	5	18	9	9	Arg12	argininosuccinate synthase (predicted)
SPBC11G11.02c	12	9	18	1	17	End3	actin cortical patch component End3 (predicted)
SPBC557.03c	12	6	18	4	14	Pim1	Ran GDP/GTP exchange factor
SPAC5H10.10	14	5	18	15	3		NADPH dehydrogenase (predicted)
SPBC1773.01	14	6	18	13	5		striatin homolog
SPBC11B10.01	19	7	18	12	6	Alg2	mannosyltransferase complex subunit Alg2 (predicted)
SPBC582.09	25	8	18	7	11	Pex11	peroxisomal biogenesis factor 11
SPAC11D3.02c	31	7	18	7	11		ELLA family acetyltransferase (predicted)
SPAC23G3.02c	3	11	17	16	1	Sib1	ferrichrome synthetase Sib1
SPBP23A10.07	6	6	17	12	5	Rpa2	DNA-directed RNA polymerase I complex subunit Rpa2
SPAC22F8.08	10	7	17	8	9		COPII vesicle coat protein (predicted)
SPBC713.12	12	5	17	5	12	Erg1	squalene monooxygenase Erg1 (predicted)
SPAC56E4.06c	13	5	17	7	10	Ggt2	gamma-glutamyltranspeptidase Ggt2
SPBC18H10.04c	13	5	17	1	16	Sce3	transaltion initiation factor (predicted)
SPCC188.06c	13	6	17	7	10	Srp54	signal recognition particle subunit Srp54
SPBC21C3.08c	14	5	17	10	7	Car2	ornithine aminotransferase (predicted)
SPCC126.08c	18	5	17	6	11		lectin family glycoprotien receptor (predicted)
SPAC1420.03	21	8	17	13	4	Rpn501	19S proteasome regulatory subunit Rpn501
SPBC16H5.07c	27	5	17	11	6	Ppa2	serine/threonine protein phosphatase Ppa2
SPBC19G7.10c	7	5	16	10	6		topoisomerase II-associated deadenylation-dependent mRNA-decapping factor (predicted)
SPBC215.08c	7	8	16	2	14	Arg4	arginine specific carbamoyl-phosphate synthase Arg4 (predicted)
SPBC776.04	8	5	16	7	9	Sec2302	GTPase activating protein Sec23b (predicted)
SPBC146.14c	9	5	16	14	2	Sec26	coatomer beta subunit (predicted)
SPAC29B12.04	16	7	16	3	13	Snz1	pyridoxine biosynthesis protein
SPCC1840.06	24	5	16	9	7	Atp5	F0-ATPase delta subunit
SPBP22H7.08	52	7	16	8	8	Rps1002	40S ribosomal protein S10 (predicted)
SPBC359.05	4	6	15	12	3	Abc3	ABC transporter Abc3
SPCC1840.03	7	6	15	13	2	Sal3	karyopherin Sal3
SPCC645.08c	7	6	15	7	8	Snd1	RNA-binding protein Snd1
SPBC3E7.16c	8	6	15	4	11	Leu3	2-isopropylmalate synthase (predicted)
SPBP8B7.20c	9	6	15	6	9		RNA methyltransferase Nop2 (predicted)
SPCC63.03	10	6	15	12	3		DNAJ domain protein, DNAJC11 family
SPAC1F7.02c	11	6	15	4	11	Has1	ATP-dependent RNA helicase Has1 (predicted)
SPAC3A12.17c	12	5	15	11	4	Cys12	cysteine synthase Cys12
SPAC1B3.05	14	7	15	8	7	Not3	CCR4-Not complex subunit Not3/5 (predicted)
SPBC354.01	14	5	15	10	5	Gtp1	GTP binding protein Gtp1
SPAC32A11.04c	21	8	15	5	10	Tif212	translation initiation factor eIF2 beta subunit (predicted)
SPBC713.10	30	5	15	4	11	Tim16	TIM23 translocase complex subunit Tim16
SPCC576.09	31	5	15	6	9	Rps20	40S ribosomal protein S20
SPCC737.08	3	10	14	12	2		midasin (predicted)
SPCC1919.10c	4	5	14	11	3	Myo52	myosin type V
SPAC14C4.11	5	5	14	8	6		polyphosphate synthetase (predicted)
SPAC1556.02c	14	7	14	6	8	Sdh1	succinate dehydrogenase Sdh1
SPCC830.07c	14	5	14	7	7	Psi1	DNAJ domain protein Psi1
SPCC1620.08	16	6	14	10	4		succinate-CoA ligase beta subunit (predicted)
SPBC4F6.05c	23	6	14	12	2		lectin family glycoprotein receptor (predicted)
SPAC1805.13	29	5	14	4	10	Rpl14	60S ribosomal protein L14 (predicted)
SPAC22E12.10c	6	5	13	5	8	Etp1	mitochondrial type I [2Fe-2S] ferredoxin Etp1/ cytochrome oxidase cofactor Cox15, fusion
SPBC1539.09c	6	5	13	8	5	Trp1	anthranilate synthase component II (predicted)
SPBC17A3.01c	12	5	13	4	9	Tim50	TIM23 translocase complex subunit Tim50 (predicted)
SPBC1711.13	18	6	13	5	8	His2	histidinol dehydrogenase His2 (predicted)
SPAC4D7.09	23	8	13	8	5	Tif223	translation initiation factor eIF2B gamma subunit
SPCC1620.07c	31	6	13	5	8		lunapark homolog
SPAP7G5.04c	5	6	12	9	3	Lys1	aminoadipate-semialdehyde dehydrogenase
SPAPB8E5.07c	5	5	12	9	3		ribosome biogenesis protein Rrp12
SPCP1E11.06	5	5	12	10	2	Apl4	AP-1 adaptor complex gamma subunit Apl4
SPAC17G6.10	6	5	12	9	3	Ssr1	SWI/SNF and RSC complex subunit Ssr1
SPAC9E9.03	6	5	12	5	7	Leu2	3-isopropylmalate dehydratase Leu2 (predicted)
SPCC330.09	8	5	12	3	9		rRNA processing protein Enp2 (predicted)
SPAC823.08c	11	5	12	3	9		ATP-dependent RNA helicase Rrp3 (predicted)
SPCC1840.08c	12	5	12	9	3		protein disulfide isomerase (predicted)
SPAC17H9.13c	13	5	12	3	9		glutamate 5-kinase (predicted)
SPBC19F5.04	13	5	12	7	5		aspartate kinase (predicted)
SPAC1782.06c	20	5	12	9	3		prohibitin Phb1
SPCC1183.07	3	5	11	3	8		U3 snoRNP-associated protein Rrp5
SPBC1709.02c	6	7	11	5	6	Vrs1	cytoplasmic valine-tRNA ligase Vrs1/Vas1
SPAC27F1.06c	12	5	11	8	3		FKBP-type peptidyl-prolyl cis-trans isomerase (predicted)
SPAC4H3.01	13	5	11	5	6		DNAJ domain protein Caj1/Djp1 type
SPAC13G6.11c	18	5	11	8	3	Erg12	mevalonate kinase Erg12 (predicted)
SPAC12B10.02c	26	5	11	4	7		endoplasmic reticulum resident protein required for packaging into COPII vesicles
SPAC4F8.12c	3	6	10	8	2	Spp42	U5 snRNP complex subunit Spp42
SPAC4D7.01c	5	6	10	7	3	Sec71	Sec7 domain protein, ARF GEF (predicted)
SPAC2F3.09	8	5	10	5	5	Hem1	5-aminolevulinate synthase
SPAC20G8.04c	9	6	10	3	7		mitochondrial electron transfer flavoprotein-ubiquinone oxidoreductase
SPAC3H1.05	10	5	10	3	7		CAAX prenyl protease (predicted)
SPAC767.01c	10	6	10	5	5	Vps1	dynamin family protein Vps1
SPBC16C6.13c	10	6	10	9	1	Sec27	coatomer beta' subunit (predicted)
SPCC320.10	10	5	10	7	3	Srp72	signal recognition particle subunit Srp72
SPBC1604.05	11	5	10	4	6	Pgi1	glucose-6-phosphate isomerase (predicted)
SPBC23E6.04c	3	5	9	2	7	Utp10	U3 snoRNP-associated protein Utp10 (predicted)
SPBC16E9.10c	6	5	9	4	5		AAA family ATPase Rix7 (predicted)
SPBP22H7.02c	6	5	9	4	5		RNA-binding protein Mrd1 (predicted)
SPAC17A5.06	7	5	9	7	2	Ptr8	transcription factor TFIIH complex ERCC-3 subunit
SPCC736.12c	9	5	9	6	3	Mmi1	YTH family protein Mmi1
SPAC343.05	12	6	9	4	5	Vma1	V-type ATPase subunit A
SPAC1D4.04	15	5	9	6	3	Cct2	chaperonin-containing T-complex beta subunit Cct2
SPBC1773.11c	15	6	9	8	1	Mug89	CDC50 domain protein
SPBC1347.04	18	5	9	3	6	Tim54	TIM22 inner membrane protein import complex subunit Tim54
SPAC15E1.08	29	5	9	4	5		NatA N-acetyltransferase complex catalytic subunit Ard1 (predicted)
SPBC4C3.05c	3	5	8	7	1	Nuc1	DNA-directed RNA polymerase I complex large subunit Nuc1
SPAC27D7.14c	5	5	8	5	3	Tpr1	RNA polymerase II associated Paf1 complex subunit Tpr1
SPAC26H5.04	6	5	8	4	4		vacuolar import and degradation protein Vid28
SPBC29A3.09c	6	5	8	4	4		AAA family ATPase Gcn20 (predicted)
SPCC1322.14c	7	5	8	7	1	Vtc4	vacuolar transporter chaperone (VTC) complex subunit (predicted)
SPAC29A4.15	11	6	8	5	3		cytoplasmic serine-tRNA ligase Srs1 (predicted)
SPBC405.01	14	6	8	5	3	Ade1	phosphoribosylamine-glycine ligase
SPAC24B11.06c	15	5	8	3	5	Sty1	MAP kinase Sty1
SPAC1805.05	21	7	8	6	2	Cki3	serine/threonine protein kinase Cki3
SPAC1250.01	4	5	7	6	1	Snf21	ATP-dependent DNA helicase Snf21
SPCC417.07c	5	5	7	6	1	Mto1	MT organizer Mto1
SPAC4F10.15c	11	5	7	1	6	Wsp1	WASp homolog
SPBC800.06	14	5	7	3	4	Brx1	ribosome biogenesis protein Brx1
SPBC56F2.04	2	5	5	1	4	Utp20	U3 snoRNP protein Utp20

## Sheet: ubp2
Gene	Seq. Cov.	Uniq. Seq.	TSC	1st run	2nd run	Protein	Description
SPAC328.06	95	170	16266	7615	8651	Ubp2	ubiquitin C-terminal hydrolase Ubp2
SPAC3F10.13	75	60	5812	2872	2940	Ucp6	UBA domain protein Ucp6
SPCC1739.13	63	47	741	338	403	Ssa2	heat shock protein Ssa2
SPCC794.09c	67	29	493	295	198	Ef1A-A	translation elongation factor EF-1 alpha Ef1a-a
SPBC32F12.11	68	28	448	291	157	Tdh1	glyceraldehyde-3-phosphate dehydrogenase Tdh1
SPAC13G7.02c	34	23	385	158	227	Ssa1	heat shock protein Ssa1 (predicted)
SPAC4A8.11c	37	58	227	116	111	Fas2	fatty acid synthase alpha subunit Lsd1
SPBC354.12	47	15	196	139	57	Gpd3	glyceraldehyde 3-phosphate dehydrogenase Gpd3
SPAC926.09c	26	47	168	87	81	Fas1	fatty acid synthase beta subunit Fas1
SPCC16C4.13c	54	8	139	81	58	Rpl1201	60S ribosomal protein L12.1/L12A
SPBC29A3.04	52	17	122	37	85	Rpl8	60S ribosomal protein L7a (L8)
SPBC1709.05	42	22	115	57	58	Sks2	heat shock protein, ribosome associated molecular chaperone Sks2
SPAC17C9.03	29	31	106	57	49	Tif471	translation initiation factor eIF4G
SPAC18G6.14c	42	8	102	44	58	Rps7	40S ribosomal protein S7 (predicted)
SPAC1783.08c	43	10	98	26	72	Rpl1502	60S ribosomal protein L15b
SPAC17A5.03	43	19	98	36	62	Rpl301	60S ribosomal protein L3
SPAC1F7.13c	37	7	94	29	65	Rpl801	60S ribosomal protein L8
SPAC26F1.06	72	14	92	34	58	Gpm1	monomeric 2,3-bisphosphoglycerate (BPG)-dependent phosphoglycerate mutase (PGAM), Gpm1
SPCC364.03	43	9	92	35	57	Rpl1702	60S ribosomal protein L17
SPAC664.11	34	20	90	52	38	Ssc1	mitochondrial heat shock protein Hsp70
SPBP8B7.03c	45	15	87	30	57	Rpl402	60S ribosomal protein L2
SPBC2F12.04	39	8	81	34	47	Rpl1701	60S ribosomal protein L17
SPCC576.03c	59	9	78	51	27	Tpx1	thioredoxin peroxidase Tpx1
SPAC22A12.15c	30	22	73	48	25	Bip1	heat shock protein BiP
SPBC1711.06	45	15	73	30	43	Rpl401	60S ribosomal protein L2
SPAC3G9.03	40	6	69	31	38	Rpl2301	60S ribosomal protein L23
SPBC32H8.12c	51	16	67	30	37	Act1	actin Act1
SPAC11G7.04	45	7	66	37	29	Ubi1	ribosomal-ubiquitin fusion protein Ubi1
SPAC22H12.04c	47	13	66	24	42	Rps102	40S ribosomal protein S3a (predicted)
SPAC1687.06c	47	9	62	26	36	Rpl44	60S ribosomal protein L28/L44 (predicted)
SPAC24C9.12c	24	10	58	19	39		glycine hydroxymethyltransferase (predicted)
SPBC800.04c	52	8	57	27	30	Rpl4301	60S ribosomal protein L37a (predicted)
SPBC106.18	45	8	56	29	27	Rpl2501	60S ribosomal protein L25 (predicted)
SPBC685.07c	48	8	56	27	29	Rpl2701	60S ribosomal protein L27
SPCC13B11.01	51	14	54	27	27	Adh1	alcohol dehydrogenase Adh1
SPCC576.08c	35	8	54	33	21	Rps2	40S ribosomal protein S2
SPBC36.07	20	20	53	47	6	Iki3	elongator subunit Iki3 (predicted)
SPCC18.14c	28	6	52	25	27	Rpp0	60S acidic ribosomal protein Rpp0 (predicted)
SPCC5E4.07	45	7	52	24	28	Rpl2802	60S ribosomal protein L27/L28
SPAC890.08	39	8	50	35	15	Rpl31	60S ribosomal protein L31
SPBC4F6.04	45	7	50	28	22	Rpl2502	60S ribosomal protein L25
SPBC18H10.12c	37	10	47	24	23	Rpl701	60S ribosomal protein L7
SPCC162.07	25	10	46	32	14	Ent1	epsin
SPAC2C4.16c	39	6	45	28	17	Rps801	40S ribosomal protein S8 (predicted)
SPBC146.13c	10	10	43	2	41	Myo1	myosin type I
SPBP35G2.07	24	14	43	16	27	Ilv1	acetolactate synthase catalytic subunit
SPAC29A4.20	34	14	42	36	6	Elp3	elongator complex, histone acetyltransferase subunit Elp3 (predicted)
SPBC29A3.18	35	7	42	23	19	Cyt1	cytochrome c1 Cyt1 (predicted)
SPAC13G6.02c	29	8	41	14	27	Rps101	40S ribosomal protein S3a
SPAC26A3.04	43	10	41	20	21	Rpl2002	60S ribosomal protein L20
SPAC26A3.07c	28	5	39	19	20	Rpl1101	60S ribosomal protein L11
SPAC513.01c	20	14	39	19	20	Eft201	translation elongation factor 2 (EF-2) Eft2,A
SPBP22H7.08	42	6	39	32	7	Rps1002	40S ribosomal protein S10 (predicted)
SPCC417.08	18	13	39	19	20	Tef3	translation elongation factor eEF3
SPAC1071.10c	16	13	38	24	14	Pma1	P-type proton ATPase Pma1
SPAC25G10.09c	15	20	37	33	4	Pan1	actin cortical patch component, with EF hand and WH2 motif Panl (predicted)
SPBC776.11	51	8	37	18	19	Rpl2801	60S ribosomal protein L27/L28
SPCC622.18	41	9	37	13	24	Rpl6	60S ribosomal protein L6
SPAC31G5.17c	38	5	36	27	9	Rps1001	40S ribosomal protein S10 (predicted)
SPBC11C11.07	44	7	36	14	22	Rpl1801	60S ribosomal protein L18
SPAC22G7.06c	10	17	35	26	9	Ura1	carbamoyl-phosphate synthase (glutamine hydrolyzing), aspartate carbamoyltransferase Ura1
SPAC664.05	47	7	35	14	21	Rpl13	60S ribosomal protein L13
SPAC3H5.05c	47	6	34	24	10	Rps1401	40S ribosomal protein S14
SPBC19C2.07	39	9	34	25	9	Fba1	fructose-bisphosphate aldolase Fba1
SPCC1795.11	19	10	34	18	16	Sum3	ATP-dependent RNA helicase Sum3
SPCPB16A4.05c	20	7	33	7	26		urease accessory protein UREG (predicted)
SPAPB1E7.07	9	13	32	22	10	Glt1	glutamate synthase Glt1 (predicted)
SPCC1682.14	35	8	31	12	19	Rpl1902	60S ribosomal protein L19
SPCC74.05	39	6	31	17	14	Rpl2702	60S ribosomal protein L27
SPAC11E3.15	41	5	30	14	16	Rpl22	60S ribosomal protein L22
SPAC144.11	32	5	30	18	12	Rps1102	40S ribosomal protein S11
SPBC530.10c	20	7	30	5	25	Anc1	mitochondrial adenine nucleotide carrier Anc1
SPBC1815.01	13	6	29	11	18	Eno101	enolase
SPAC6F6.07c	28	6	28	16	12	Rps13	40S ribosomal protein S13 (predicted)
SPBC16D10.11c	30	5	28	16	12	Rps1801	40S ribosomal protein S18
SPBC30B4.03c	21	7	28	17	11	Adn1	adhesion defective protein, predicted transcriptional regulator
SPBC16A3.08c	32	10	26	22	4		serpine1 related protein (predicted)
SPAC959.07	31	7	25	15	10	Rps403	40S ribosomal protein S4
SPAP7G5.05	33	9	25	6	19	Rpl1002	60S ribosomal protein L10
SPBC685.06	30	8	25	12	13	Rps001	40S ribosomal protein S0A (p40)
SPAC1834.11c	18	11	24	17	7	Sec18	secretory pathway protein Sec18 (predicted)
SPAC664.04c	39	6	24	16	8	Rps1602	40S ribosomal protein S16
SPBC839.05c	35	6	24	19	5	Rps1701	40S ribosomal protein S17 (predicted)
SPAC31A2.12	30	12	22	20	2		arrestin/PY protein 1
SPAC3A12.14	47	6	22	14	8	Cam1	calmodulin Cam1
SPAC3H5.07	29	9	22	12	10	Rpl702	60S ribosomal protein L7
SPAC3H5.12c	30	6	22	17	5	Rpl501	60S ribosomal protein L5
SPAPJ698.02c	23	6	22	10	12	Rps002	40S ribosomal protein S0B
SPBC1A4.02c	29	9	22	13	9	Leu1	3-isopropylmalate dehydrogenase Leu1
SPBC660.16	24	9	22	14	8		phosphogluconate dehydrogenase, decarboxylating
SPCC24B10.09	45	6	22	20	2	Rps1702	40S ribosomal protein S17
SPCC594.01	15	10	22	13	9		DUF1769 family protein
SPAC24H6.07	25	6	21	11	10	Rps901	40S ribosomal protein S9
SPAC57A10.12c	26	9	21	15	6	Ura3	dihydroorotate dehydrogenase Ura3
SPAC4H3.10c	26	9	20	10	10	Pyk1	pyruvate kinase (predicted)
SPCC23B6.04c	5	6	20	13	7		sec14 cytosolic factor family
SPCC4G3.14	14	6	20	7	13	Mdj1	DNAJ domain protein Mdj1 (predicted)
SPCC613.05c	26	5	19	11	8	Rpl35	60S ribosomal protein L35
SPAC23A1.17	6	5	18	10	8		WIP (Wiskott-Aldrich syndrome protein-Interacting Protein) homolog
SPAC926.04c	15	8	18	13	5	Hsp90	Hsp90 chaperone
SPBC839.13c	26	7	18	10	8	Rpl1601	60S ribosomal protein L13/L16 (predicted)
SPCC576.09	39	6	18	17	1	Rps20	40S ribosomal protein S20
SPCC5E4.05c	20	5	18	12	6		mitochondrial serine hydrolase (predicted)
SPAC2E1P3.04	18	9	17	6	11	Cao1	copper amine oxidase Cao1
SPAC12G12.04	12	6	15	8	7	Mcp60	mitochondrial heat shock protein Hsp60/Mcp60
SPAC13G6.07c	28	5	15	9	6	Rps601	40S ribosomal protein S6
SPAC17A5.15c	6	5	15	3	12		glutamate-tRNA ligase (predicted)
SPBC14F5.04c	21	7	15	13	2	Pgk1	phosphoglycerate kinase Pgk1 (predicted)
SPBP4H10.04	11	5	15	10	5	Ppb1	calcium-dependent serine/threonine protein phosphatase calcineurin, catalytic subunit Ppb1
SPAC1071.08	72	5	14	5	9	Rpp203	60S acidic ribosomal protein P2C subunit
SPAC13D6.02c	39	5	14	2	12	Byr3	zinc finger protein Byr3
SPBC29B5.03c	37	6	14	6	8	Rpl26	60S ribosomal protein L26 (predicted)
SPBC83.08	16	6	14	6	8	Rvb2	AAA family ATPase Rvb2
SPAC13G7.06	23	6	13	8	5	Met16	phosphoadenosine phosphosulfate reductase
SPBC1734.11	16	7	13	9	4		DNAJ domain protein Mas5 (predicted)
SPBC17D11.05	7	6	13	6	7	Tif32	translation initiation factor eIF3a
SPBC19F5.05c	11	6	13	10	3	Ppp1	pescadillo-family BRCT domain protein
SPBP4H10.15	10	5	12	10	2		aconitate hydratase/mitochondrial ribosomal protein subunit L49, fusion protein
SPCP31B10.08c	42	5	12	6	6	Rpl35A	60S ribosomal protein L35a
SPAC56E4.04c	4	7	11	7	4	Cut6	acetyl-CoA/biotin carboxylase
SPAC25G10.08	8	5	10	6	4		translation initiation factor eIF3b (p84)
SPBP19A11.03c	8	5	10	6	4	Mts4	19S proteasome regulatory subunit Mts4
SPAC1F8.07c	9	5	9	7	2		pyruvate decarboxylase (predicted)
SPBC1105.02c	16	5	9	1	8	Lys4	homocitrate synthase (predicted)
SPBC16H5.02	8	6	8	4	4	Pfk1	6-phosphofructokinase (predicted)
SPBC3B8.02	15	5	7	4	3	Php5	CCAAT-binding factor complex subunit Php5

## Sheet: ubp3
Gene	Seq. Cov.	Uniq. Seq.	TSC	1st run	2nd run	Protein	Description
SPBP8B7.21	64	47	7868	4376	3492	Ubp3	ubiquitin C-terminal hydrolase Ubp3
SPBP8B7.11	73	40	5702	3858	1844	Nxt3	ubiquitin protease cofactor (predicted)
SPAC23A1.10	55	28	743	514	229	Tef102	translation elongation factor EF-1 alpha Ef1a-b
SPCC1739.13	55	43	710	336	374	Ssa2	heat shock protein Ssa2
SPAC17C9.03	47	53	665	512	153	Tif471	translation initiation factor eIF4G
SPBC1709.05	50	27	553	259	294	Sks2	heat shock protein, ribosome associated molecular chaperone Sks2
SPCC417.08	48	45	477	354	123	Tef3	translation elongation factor eEF3
SPAC12G12.07c	48	18	387	207	180		conserved fungal protein
SPCC1795.11	51	25	346	132	214	Sum3	ATP-dependent RNA helicase Sum3
SPBC32F12.11	52	23	345	231	114	Tdh1	glyceraldehyde-3-phosphate dehydrogenase Tdh1
SPAC4A8.11c	32	47	282	108	174	Fas2	fatty acid synthase alpha subunit Lsd1
SPBP8B7.03c	50	17	214	41	173	Rpl402	60S ribosomal protein L2
SPAC57A7.04c	32	21	211	54	157	Pabp	mRNA export shuttling protein
SPAC1071.10c	30	24	201	155	46	Pma1	P-type proton ATPase Pma1
SPBC32H8.12c	63	19	185	76	109	Act1	actin Act1
SPAC22A12.15c	35	27	182	106	76	Bip1	heat shock protein BiP
SPAC18G6.14c	58	9	179	46	133	Rps7	40S ribosomal protein S7 (predicted)
SPBC1711.06	50	17	179	37	142	Rpl401	60S ribosomal protein L2
SPAC3G9.03	53	9	170	88	82	Rpl2301	60S ribosomal protein L23
SPBC1815.01	46	17	168	143	25	Eno101	enolase
SPAC926.09c	18	34	167	61	106	Fas1	fatty acid synthase beta subunit Fas1
SPAC17A5.03	36	18	162	93	69	Rpl301	60S ribosomal protein L3
SPBC29A3.04	46	16	158	39	119	Rpl8	60S ribosomal protein L7a (L8)
SPAC513.01c	30	22	153	78	75	Eft201	translation elongation factor 2 (EF-2) Eft2,A
SPAC4H3.10c	51	20	150	68	82	Pyk1	pyruvate kinase (predicted)
SPBC146.13c	32	34	149	137	12	Myo1	myosin type I
SPAC25G10.08	37	24	145	90	55		translation initiation factor eIF3b (p84)
SPAC22H12.04c	50	13	144	58	86	Rps102	40S ribosomal protein S3a (predicted)
SPAC664.11	33	22	138	69	69	Ssc1	mitochondrial heat shock protein Hsp70
SPAC13G6.02c	47	13	135	52	83	Rps101	40S ribosomal protein S3a
SPAC1F7.13c	32	8	129	47	82	Rpl801	60S ribosomal protein L8
SPAPB1E7.12	48	11	129	51	78	Rps602	40S ribosomal protein S6
SPBC19F8.08	37	10	126	34	92	Rps401	40S ribosomal protein S4
SPBC14F5.04c	61	22	123	114	9	Pgk1	phosphoglycerate kinase Pgk1 (predicted)
SPBC56F2.02	49	12	123	60	63	Rpl1901	60S ribosomal protein L19
SPAC29A4.02c	46	17	122	97	25		translation elongation factor EF-1 gamma subunit
SPAC664.05	42	8	121	51	70	Rpl13	60S ribosomal protein L13
SPBC2F12.04	47	10	119	63	56	Rpl1701	60S ribosomal protein L17
SPBP35G2.07	28	17	117	51	66	Ilv1	acetolactate synthase catalytic subunit
SPAC890.08	44	7	115	42	73	Rpl31	60S ribosomal protein L31
SPCC364.03	48	10	114	54	60	Rpl1702	60S ribosomal protein L17
SPAC24C9.12c	31	14	113	32	81		glycine hydroxymethyltransferase (predicted)
SPBP8B7.16c	34	18	111	56	55	Dbp2	ATP-dependent RNA helicase Dbp2
SPCC13B11.01	55	17	107	76	31	Adh1	alcohol dehydrogenase Adh1
SPAC144.11	46	8	106	45	61	Rps1102	40S ribosomal protein S11
SPAC26A3.07c	29	6	104	34	70	Rpl1101	60S ribosomal protein L11
SPAC2C4.16c	53	10	103	51	52	Rps801	40S ribosomal protein S8 (predicted)
SPBC16A3.08c	51	16	103	86	17		serpine1 related protein (predicted)
SPAP7G5.05	40	11	100	23	77	Rpl1002	60S ribosomal protein L10
SPCC1827.03c	27	14	98	52	46		acetyl-CoA ligase (predicted)
SPBC839.05c	35	7	93	38	55	Rps1701	40S ribosomal protein S17 (predicted)
SPAC6F6.07c	48	7	92	23	69	Rps13	40S ribosomal protein S13 (predicted)
SPCC16C4.13c	48	6	92	32	60	Rpl1201	60S ribosomal protein L12.1/L12A
SPAC926.04c	29	19	90	47	43	Hsp90	Hsp90 chaperone
SPBC11C11.07	36	7	90	28	62	Rpl1801	60S ribosomal protein L18
SPCC576.08c	31	8	90	46	44	Rps2	40S ribosomal protein S2
SPAC1783.08c	48	12	88	48	40	Rpl1502	60S ribosomal protein L15b
SPAPB17E12.13	36	7	83	20	63	Rpl1802	60S ribosomal protein L18
SPBC685.07c	52	9	83	26	57	Rpl2701	60S ribosomal protein L27
SPBC83.02c	46	6	83	37	46	Rpl4302	60S ribosomal protein L37a (predicted)
SPBC18H10.12c	28	6	81	17	64	Rpl701	60S ribosomal protein L7
SPBC16D10.11c	40	7	80	28	52	Rps1801	40S ribosomal protein S18
SPAC12G12.04	21	11	79	28	51	Mcp60	mitochondrial heat shock protein Hsp60/Mcp60
SPAC1687.06c	46	11	79	27	52	Rpl44	60S ribosomal protein L28/L44 (predicted)
SPBC17G9.09	32	11	79	42	37	Tif213	translation initiation factor eIF2 gamma subunit
SPAC694.02	15	23	78	61	17		DEAD/DEAH box helicase
SPAC3H5.05c	47	9	77	35	42	Rps1401	40S ribosomal protein S14
SPAC9E9.09c	28	11	77	24	53		aldehyde dehydrogenase (predicted)
SPBC646.10c	36	15	76	38	38		U3 snoRNP protein Nop56 (predicted)
SPBC800.04c	50	6	76	32	44	Rpl4301	60S ribosomal protein L37a (predicted)
SPCC162.07	31	15	75	41	34	Ent1	epsin
SPAC22A12.04c	62	9	74	33	41	Rps2201	40S ribosomal protein S15a
SPAC25G10.09c	16	25	74	57	17	Pan1	actin cortical patch component, with EF hand and WH2 motif Panl (predicted)
SPAC57A7.12	28	14	73	46	27		heat shock protein Pdr13 (predicted)
SPAC1F8.07c	34	17	71	50	21		pyruvate decarboxylase (predicted)
SPAC6G9.09c	31	7	70	25	45	Rpl24	60S ribosomal protein L24
SPBC16G5.14c	54	11	70	45	25	Rps3	40S ribosomal protein S3
SPAC22G7.06c	13	25	69	18	51	Ura1	carbamoyl-phosphate synthase, aspartate carbamoyltransferase Ura1
SPCC613.05c	50	8	69	28	41	Rpl35	60S ribosomal protein L35
SPBC17G9.07	39	6	68	30	38	Rps2402	40S ribosomal protein S24
SPAC664.04c	59	9	66	36	30	Rps1602	40S ribosomal protein S16
SPBC1773.10c	21	12	66	41	25	Nrs1	cytoplasmic asparagine-tRNA ligase Nrs1 (predicted)
SPBC530.10c	26	9	66	38	28	Anc1	mitochondrial adenine nucleotide carrier Anc1
SPCC550.14	12	12	66	7	59	Vgl1	vigilin (predicted)
SPCC5E4.07	38	7	65	29	36	Rpl2802	60S ribosomal protein L27/L28
SPBC56F2.12	39	15	64	40	24	Ilv5	acetohydroxyacid reductoisomerase
SPBC776.11	44	8	63	31	32	Rpl2801	60S ribosomal protein L27/L28
SPAC227.18	38	14	61	44	17	Lys3	saccharopine dehydrogenase Lys3
SPBC354.10	28	21	59	58	1		RNAPII degradation factor (predicted)
SPAC26A3.04	36	8	58	15	43	Rpl2002	60S ribosomal protein L20
SPAC4A8.16c	24	20	57	41	16	Tif33	translation initiation factor eIF3c
SPBC16C6.11	36	5	57	10	47	Rpl3201	60S ribosomal protein L32
SPBC1A4.02c	34	9	57	13	44	Leu1	3-isopropylmalate dehydrogenase Leu1
SPCC584.01c	17	13	57	2	55		sulfite reductase NADPH flavoprotein subunit (predicted)
SPCC825.01	23	15	57	37	20		ribosome biogenesis ATPase, Arb family ABCF1-like (predicted)
SPAC6B12.12	20	11	55	25	30	Tom70	mitochondrial TOM complex subunit Tom70 (predicted)
SPBC17D11.05	20	14	55	43	12	Tif32	translation initiation factor eIF3a
SPCC622.18	40	7	54	10	44	Rpl6	60S ribosomal protein L6
SPAC13A11.02c	21	8	53	30	23	Erg11	sterol 14-demethylase
SPAC17A5.15c	13	8	53	21	32		glutamate-tRNA ligase (predicted)
SPAC3C7.08c	19	17	53	31	22	Elf1	AAA family ATPase ELf1
SPCC1223.07c	38	19	53	48	5	Drs1	cytoplasmic aspartate-tRNA ligase Drs1 (predicted)
SPCC1223.08c	33	13	53	38	15	Dfr1	dihydrofolate reductase Dfr1
SPCC74.05	52	9	53	19	34	Rpl2702	60S ribosomal protein L27
SPAC328.10c	36	6	51	22	29	Rps502	40S ribosomal protein S5 (predicted)
SPBC25H2.02	14	9	51	26	25	Trs1	cytoplasmic threonine-tRNA ligase Trs1 (predicted)
SPAC23A1.08c	28	5	50	10	40	Rpl3401	60S ribosomal protein L34
SPBC106.18	39	8	50	14	36	Rpl2501	60S ribosomal protein L25 (predicted)
SPBC25H2.05	56	9	50	44	6	Egd2	nascent polypeptide-associated complex alpha subunit Egd2
SPBC776.09	19	9	50	25	25	Ste13	ATP-dependent RNA helicase Ste13
SPAC30C2.04	19	7	45	23	22		cofactor for methionyl-and glutamyl-tRNA synthetases (predicted)
SPBC2F12.14c	29	12	45	42	3	Gua1	IMP dehydrogenase Gua1 (predicted)
SPCC576.03c	31	6	45	18	27	Tpx1	thioredoxin peroxidase Tpx1
SPAC3A12.14	39	5	44	40	4	Cam1	calmodulin Cam1
SPAC3G9.09c	41	10	44	27	17	Tif211	translation initiation factor eIF2 alpha subunit
SPBC16H5.02	17	13	44	18	26	Pfk1	6-phosphofructokinase (predicted)
SPAC10F6.01c	14	16	43	6	37	Sir1	sulfite reductase Sir1
SPBC17D1.06	24	13	43	23	20	Dbp3	ATP-dependent RNA helicase Dbp3 (predicted)
SPAC1834.03c	51	6	42	23	19	Hhf1	histone H4 h4.1
SPBC29B5.03c	39	9	42	23	19	Rpl26	60S ribosomal protein L26 (predicted)
SPBC1D7.04	39	8	41	26	15	Mlo3	RNA binding protein Mlo3
SPAC17H9.13c	28	9	40	26	14		glutamate 5-kinase (predicted)
SPBC2D10.10c	25	8	40	27	13	Fib1	fibrillarin
SPAC1805.13	33	5	39	19	20	Rpl14	60S ribosomal protein L14 (predicted)
SPAC23G3.06	24	10	38	13	25		U3 snoRNP protein Nop58 (predicted)
SPBC56F2.09c	19	5	38	12	26	Arg5	arginine specific carbamoyl-phosphate synthase subunit Arg5 (predicted)
SPAC3H5.12c	36	7	37	14	23	Rpl501	60S ribosomal protein L5
SPAC56F8.03	14	13	37	26	11		translation initiation factor IF2 (predicted)
SPAPB8E5.09	22	7	37	2	35	Rvb1	AAA family ATPase Rvb1
SPAC24H6.07	27	7	35	26	9	Rps901	40S ribosomal protein S9
SPBC83.08	28	9	35	5	30	Rvb2	AAA family ATPase Rvb2
SPBP4H10.15	14	9	35	13	22		aconitate hydratase/mitochondrial ribosomal protein subunit L49, fusion protein
SPAC1751.03	22	6	34	11	23		translation initiation factor eIF3m
SPAC19A8.04	21	9	34	20	14	Erg5	C-22 sterol desaturase Erg5
SPCPB16A4.05c	29	8	34	26	8		urease accessory protein UREG (predicted)
SPAC222.12c	26	10	33	7	26	Atp2	F1-ATPase beta subunit Atp2
SPCC970.03	36	10	33	25	8		cytochrome b5 reductase (predicted)
SPAC14C4.14	31	14	31	19	12	Atp1	F1-ATPase alpha subunit
SPBC1734.11	23	7	31	20	11		DNAJ domain protein Mas5 (predicted)
SPBC1778.01c	22	8	31	28	3	Zuo1	zuotin (predicted)
SPBP8B7.20c	18	10	31	17	14		RNA methyltransferase Nop2 (predicted)
SPAC140.02	17	11	30	26	4	Gar2	nucleolar protein required for rRNA processing
SPAC4D7.05	52	13	30	17	13	Sum1	translation initiation factor eIF3i
SPAC9.07c	25	8	30	10	20		GTPase Rbg1 (predicted)
SPAC23A1.12c	14	9	29	23	6	Frs1	phenylalanine-tRNA ligase beta subunit Frs1 (predicted)
SPAC29A4.04c	22	8	29	20	9		pseudouridylate synthase (predicted)
SPAC821.11	18	7	29	4	25	Pro1	gamma-glutamyl phosphate reductase Pro1 (predicted)
SPBC1105.02c	15	5	29	10	19	Lys4	homocitrate synthase (predicted)
SPAC16C9.06c	12	10	28	1	27	Upf1	ATP-dependent RNA helicase Upf1
SPAC32A11.04c	27	9	28	19	9	Tif212	translation initiation factor eIF2 beta subunit (predicted)
SPAC23C11.02c	41	5	27	25	2	Rps23	40S ribosomal protein S23
SPBC106.03	20	6	27	12	15		DUF1776 family protein
SPBC17A3.04c	13	10	27	13	14	Rar1	cytoplasmic methionine-tRNA ligase Mrs1 (predicted)
SPBC839.13c	27	7	27	17	10	Rpl1601	60S ribosomal protein L13/L16 (predicted)
SPBC685.06	19	5	26	14	12	Rps001	40S ribosomal protein S0A (p40)
SPCC1183.08c	24	5	26	6	20	Rpl101	60S ribosomal protein L10a
SPAC3G9.06	17	8	25	21	4	Frs2	cytoplasmic phenylalanine-tRNA ligase alpha subunit Frs2 (predicted)
SPAC57A7.10c	14	10	25	2	23	Sec21	coatomer gamma subunit Sec21 (predicted)
SPBC1703.13c	24	6	25	8	17		mitochondrial inorganic phosphate transporter (predicted)
SPCC584.04	14	11	25	17	8	Sup35	translation release factor class II eRF3
SPAC17G6.13	15	6	24	20	4		sequence orphan
SPAC56E4.04c	6	11	23	1	22	Cut6	acetyl-CoA/biotin carboxylase
SPCC736.12c	20	11	23	20	3	Mmi1	YTH family protein Mmi1
SPAC139.02c	17	5	22	12	10	Oac1	mitochondrial anion transporter (predicted)
SPBC18H10.03	26	5	22	8	14	Tif35	translation initiation factor eIF3g
SPBC660.16	16	7	22	17	5		phosphogluconate dehydrogenase, decarboxylating
SPCC576.09	36	6	22	15	7	Rps20	40S ribosomal protein S20
SPCC5E4.05c	15	5	21	3	18		mitochondrial serine hydrolase (predicted)
SPAC110.04c	9	6	20	13	7	Pss1	heat shock protein Pss1
SPAC6B12.15	22	8	20	13	7	Cpc2	RACK1 ortholog Cpc2
SPCC1682.16	16	5	20	1	19	Rpt4	19S proteasome regulatory subunit Rpt4 (predicted)
SPBC19C7.06	13	7	19	11	8	Prs1	cytoplasmic proline-tRNA ligase Prs1 (predicted)
SPBPJ4664.04	7	6	19	2	17		coatomer alpha subunit (predicted)
SPCC1450.04	37	6	19	18	1	Tef5	translation elongation factor EF-1 beta subunit (eEF1B)
SPCC1672.05c	14	7	19	11	8	Yrs1	cytoplasmic tyrosine-tRNA ligase Yrs1 (predicted)
SPAC16.02c	19	6	18	14	4	Srp2	mRNA export factor Srp2
SPAC637.07	19	9	18	17	1	Moe1	translation initiation factor eIF3d Moe1
SPBC16A3.05c	20	6	18	14	4	Rae1	RNA export factor Rae1
SPBC26H8.08c	18	6	18	1	17	Grn1	GTPase Grn1
SPBC651.01c	14	7	18	3	15	Nog1	GTP binding protein Nog1 (predicted)
SPCC1906.01	22	6	18	2	16	Mpg1	mannose-1-phosphate guanyltransferase Mpg1
SPAC1F7.02c	11	6	17	12	5	Has1	ATP-dependent RNA helicase Has1 (predicted)
SPAC9.09	14	10	17	16	1	Met26	homocysteine methyltransferase
SPBC13G1.01c	22	7	17	7	10	Nam9	mitochondrial ribosomal protein subunit S4
SPAC1A6.07	15	8	16	8	8		sequence orphan
SPBC12C2.06	15	6	16	11	5		ATP-dependent RNA helicase Dbp5
SPAC13G7.06	26	6	15	12	3	Met16	phosphoadenosine phosphosulfate reductase
SPAC4F10.13c	7	5	15	11	4	Mpd2	GYF domain protein
SPBC9B6.04c	17	5	15	1	14	Tuf1	mitochondrial translation elongation factor EF-Tu Tuf1
SPAC17H9.14c	19	6	14	12	2		protein disulfide isomerase (predicted)
SPAC3F10.03	9	5	14	5	9	Grs1	mitochondrial and cytoplasmic glycine-tRNA ligase Grs1 (predicted)
SPAC23C4.19	11	9	13	9	4	Spt5	transcription elongation factor Spt5
SPAC821.05	15	5	13	8	5		translation initiation factor eIF3h (p40)
SPBC1215.02c	12	8	13	11	2	Arm1	NatB N-acetyltransferase complex non catalytic subunit Arm1
SPBC14C8.16c	19	6	13	11	2	Bot1	mitochondrial ribosomal protein subunit S35
SPBC16D10.08c	10	7	13	8	5		heat shock protein Hsp104 (predicted)
SPBC17G9.03c	13	6	13	12	1	Krs1	cytoplasmic lysine-tRNA ligase Krs1 (predicted)
SPBC8D2.18c	15	6	13	10	3		adenosylhomocysteinase (predicted)
SPAC22G7.05	10	6	12	2	10		krr family protein
SPAC8E11.10	22	5	12	11	1		sorbose reductase (predicted)
SPBC215.09c	15	5	12	8	4	Erg10	acetyl-CoA C-acetyltransferase Erg10 (predicted)
SPBC713.12	14	5	12	11	1	Erg1	squalene monooxygenase Erg1 (predicted)
SPCC1183.07	5	6	12	1	11		U3 snoRNP-associated protein Rrp5
SPCP31B10.08c	34	5	12	5	7	Rpl35A	60S ribosomal protein L35a
SPAC24B11.06c	20	6	11	2	9	Sty1	MAP kinase Sty1
SPAC27F1.06c	12	5	11	8	3		FKBP-type peptidyl-prolyl cis-trans isomerase (predicted)
SPAC57A10.12c	21	7	11	6	5	Ura3	dihydroorotate dehydrogenase Ura3
SPAPJ696.02	12	5	11	9	2		actin cortical patch component Lsb4 (predicted)
SPBC725.09c	20	5	11	9	2	Hob3	BAR adaptor protein Hob3
SPCC777.09c	14	5	10	3	7	Arg1	acetylornithine aminotransferase
SPAC959.02	22	6	9	6	3	Sec17	alpha SNAP (predicted)
SPAC9E9.03	8	5	9	6	3	Leu2	3-isopropylmalate dehydratase Leu2 (predicted)
SPAC4F10.15c	11	5	8	7	1	Wsp1	WASp homolog
SPAC8E11.02c	23	5	8	3	5	Rad24	14-3-3 protein Rad24
SPBC19F5.03	10	5	8	7	1		inositol polyphosphate phosphatase (predicted)
SPCC1840.02c	3	5	7	4	3	Bgs4	1,3-beta-glucan synthase subunit Bgs4
SPBC1711.13	14	5	6	1	5	His2	histidinol dehydrogenase His2 (predicted)
SPAC3G6.01	4	5	5	3	2	Hrp3	ATP-dependent DNA helicase Hrp3

## Sheet: ubp4
Gene	Seq. Cov.	Uniq, Seq.	TSC	1st run	2nd run	Protein	Description
SPBC32F12.11	52	22	703	561	142	Tdh1	glyceraldehyde-3-phosphate dehydrogenase Tdh1
SPBC18H10.08c	39	19	612	492	120	Ubp4	ubiquitin C-terminal hydrolase Ubp4
SPAC4A8.11c	36	63	403	239	164	Fas2	fatty acid synthase alpha subunit Lsd1
SPAC7D4.02c	57	28	389	213	176	Sfp47	src (SH3) homology domain protein
SPAC926.09c	27	56	388	246	142	Fas1	fatty acid synthase beta subunit Fas1
SPCC1739.13	49	34	313	210	103	Ssa2	heat shock protein Ssa2
SPAC1071.10c	24	23	217	154	63	Pma1	P-type proton ATPase Pma1
SPAC22G7.06c	20	42	195	135	60	Ura1	carbamoyl-phosphate synthase (glutamine hydrolyzing), aspartate carbamoyltransferase Ura1
SPBC1709.05	38	21	176	106	70	Sks2	heat shock protein, ribosome associated molecular chaperone Sks2
SPAC12G12.04	40	23	166	109	57	Mcp60	mitochondrial heat shock protein Hsp60/Mcp60
SPBC106.18	35	8	150	128	22	Rpl2501	60S ribosomal protein L25 (predicted)
SPAC13G7.02c	32	20	144	83	61	Ssa1	heat shock protein Ssa1 (predicted)
SPAC23A1.10	38	19	141	75	66	Tef102	translation elongation factor EF-1 alpha Ef1a-b
SPBP8B7.03c	46	15	138	97	41	Rpl402	60S ribosomal protein L2
SPBC4F6.04	35	6	135	116	19	Rpl2502	60S ribosomal protein L25
SPAC24C9.12c	34	16	133	90	43		glycine hydroxymethyltransferase (predicted)
SPAC17C9.03	26	29	129	60	69	Tif471	translation initiation factor eIF4G
SPCC16C4.13c	50	6	129	99	30	Rpl1201	60S ribosomal protein L12.1/L12A
SPAC25G10.09c	19	29	128	16	112	Pan1	actin cortical patch component, with EF hand and WH2 motif Panl (predicted)
SPBC36.07	25	31	128	108	20	Iki3	elongator subunit Iki3 (predicted)
SPAC22A12.15c	30	20	123	69	54	Bip1	heat shock protein BiP
SPAPB1E7.07	18	37	121	89	32	Glt1	glutamate synthase Glt1 (predicted)
SPBC29A3.04	42	12	115	88	27	Rpl8	60S ribosomal protein L7a (L8)
SPBC1711.06	44	15	113	82	31	Rpl401	60S ribosomal protein L2
SPBC1815.01	38	15	109	96	13	Eno101	enolase
SPCC1795.11	34	20	107	44	63	Sum3	ATP-dependent RNA helicase Sum3
SPAC664.11	28	19	104	65	39	Ssc1	mitochondrial heat shock protein Hsp70
SPCC550.14	26	31	100	49	51	Vgl1	vigilin (predicted)
SPAC1834.11c	34	22	96	45	51	Sec18	secretory pathway protein Sec18 (predicted)
SPBC14F5.04c	34	16	94	77	17	Pgk1	phosphoglycerate kinase Pgk1 (predicted)
SPAC22H12.04c	45	13	84	54	30	Rps102	40S ribosomal protein S3a (predicted)
SPBC32H8.12c	33	12	82	44	38	Act1	actin Act1
SPCC417.08	20	22	82	45	37	Tef3	translation elongation factor eEF3
SPAC18G6.14c	44	9	78	49	29	Rps7	40S ribosomal protein S7 (predicted)
SPBC16A3.08c	42	17	76	49	27		serpine1 related protein (predicted)
SPAC890.08	43	7	73	51	22	Rpl31	60S ribosomal protein L31
SPBC146.13c	21	22	72	1	71	Myo1	myosin type I
SPAC513.01c	24	18	71	55	16	Eft201	translation elongation factor 2 (EF-2) Eft2,A
SPBC25H2.05	73	13	71	60	11	Egd2	nascent polypeptide-associated complex alpha subunit Egd2
SPBP4H10.04	29	12	71	58	13	Ppb1	calcium-dependent serine/threonine protein phosphatase calcineurin, catalytic subunit Ppb1
SPBP8B7.16c	22	12	71	23	48	Dbp2	ATP-dependent RNA helicase Dbp2
SPCC162.07	21	10	71	16	55	Ent1	epsin
SPCC364.03	37	9	71	43	28	Rpl1702	60S ribosomal protein L17
SPAC11E3.15	41	5	69	43	26	Rpl22	60S ribosomal protein L22
SPAC13G6.02c	38	11	68	46	22	Rps101	40S ribosomal protein S3a
SPAC17A5.03	22	14	64	44	20	Rpl301	60S ribosomal protein L3
SPBC2F12.04	38	10	64	38	26	Rpl1701	60S ribosomal protein L17
SPAC926.04c	22	16	61	47	14	Hsp90	Hsp90 chaperone
SPBC29A3.18	30	6	60	43	17	Cyt1	cytochrome c1 Cyt1 (predicted)
SPBC83.08	26	12	58	37	21	Rvb2	AAA family ATPase Rvb2
SPAC4H3.10c	35	15	55	38	17	Pyk1	pyruvate kinase (predicted)
SPAC25G10.08	22	13	54	19	35		translation initiation factor eIF3b (p84)
SPBP8B7.11	18	7	54	24	30		ubiquitin protease cofactor (predicted)
SPCC622.18	29	7	54	30	24	Rpl6	60S ribosomal protein L6
SPBC11C11.07	32	6	53	38	15	Rpl1801	60S ribosomal protein L18
SPBC16D10.11c	36	7	53	28	25	Rps1801	40S ribosomal protein S18
SPAPB17E12.13	32	6	52	34	18	Rpl1802	60S ribosomal protein L18
SPBC16G5.14c	25	6	52	33	19	Rps3	40S ribosomal protein S3
SPCC613.05c	33	6	50	34	16	Rpl35	60S ribosomal protein L35
SPAC1F8.07c	24	13	49	37	12		pyruvate decarboxylase (predicted)
SPAC26A3.07c	29	5	49	26	23	Rpl1101	60S ribosomal protein L11
SPAC56E4.04c	12	22	49	39	10	Cut6	acetyl-CoA/biotin carboxylase
SPBC800.04c	56	7	49	28	21	Rpl4301	60S ribosomal protein L37a (predicted)
SPAC1687.06c	40	9	48	27	21	Rpl44	60S ribosomal protein L28/L44 (predicted)
SPAC6G10.02c	17	17	48	35	13	Tea3	cell end marker Tea3
SPAC23C4.19	19	18	47	21	26	Spt5	transcription elongation factor Spt5
SPBC18H10.12c	30	11	47	36	11	Rpl701	60S ribosomal protein L7
SPCC5E4.05c	37	10	47	30	17		mitochondrial serine hydrolase (predicted)
SPAC3H5.05c	39	6	46	34	12	Rps1401	40S ribosomal protein S14
SPCC576.08c	21	6	46	28	18	Rps2	40S ribosomal protein S2
SPCC1223.07c	17	10	44	22	22	Drs1	cytoplasmic aspartate-tRNA ligase Drs1 (predicted)
SPAC1F7.13c	27	6	43	27	16	Rpl801	60S ribosomal protein L8
SPAC29A4.20	16	9	43	28	15	Elp3	elongator complex, histone acetyltransferase subunit Elp3 (predicted)
SPCC13B11.01	29	9	43	27	16	Adh1	alcohol dehydrogenase Adh1
SPAP7G5.05	29	9	42	26	16	Rpl1002	60S ribosomal protein L10
SPAPB1E7.12	39	9	41	29	12	Rps602	40S ribosomal protein S6
SPAC3A12.14	47	6	40	16	24	Cam1	calmodulin Cam1
SPAC1783.08c	33	9	39	27	12	Rpl1502	60S ribosomal protein L15b
SPAC26A3.04	30	8	39	31	8	Rpl2002	60S ribosomal protein L20
SPBC25H2.02	13	10	39	26	13	Trs1	cytoplasmic threonine-tRNA ligase Trs1 (predicted)
SPBC2F12.05c	13	15	39	21	18		sterol binding ankyrin repeat protein
SPAC4H3.01	19	7	38	26	12		DNAJ domain protein Caj1/Djp1 type
SPAC17A5.15c	14	10	37	25	12		glutamate-tRNA ligase (predicted)
SPBP35G2.07	24	16	36	23	13	Ilv1	acetolactate synthase catalytic subunit
SPAC24H6.07	28	9	35	23	12	Rps901	40S ribosomal protein S9
SPBC1A4.02c	20	8	35	24	11	Leu1	3-isopropylmalate dehydrogenase Leu1
SPBC29B5.03c	36	8	35	24	11	Rpl26	60S ribosomal protein L26 (predicted)
SPBC56F2.02	24	6	35	23	12	Rpl1901	60S ribosomal protein L19
SPAC4A8.16c	10	9	34	17	17	Tif33	translation initiation factor eIF3c
SPBC17D11.05	12	11	34	19	15	Tif32	translation initiation factor eIF3a
SPBP22H7.08	33	6	34	23	11	Rps1002	40S ribosomal protein S10 (predicted)
SPCC24B10.09	37	7	34	26	8	Rps1702	40S ribosomal protein S17
SPBC839.05c	34	5	33	21	12	Rps1701	40S ribosomal protein S17 (predicted)
SPCC576.09	45	8	33	22	11	Rps20	40S ribosomal protein S20
SPAC3H5.07	26	8	32	24	8	Rpl702	60S ribosomal protein L7
SPAC3H5.12c	35	9	32	22	10	Rpl501	60S ribosomal protein L5
SPAC6F6.07c	33	5	32	10	22	Rps13	40S ribosomal protein S13 (predicted)
SPAC664.05	36	6	30	21	9	Rpl13	60S ribosomal protein L13
SPBC1734.11	19	8	30	22	8		DNAJ domain protein Mas5 (predicted)
SPAC1805.13	28	6	29	15	14	Rpl14	60S ribosomal protein L14 (predicted)
SPCC364.06	17	6	29	20	9	Nap1	nucleosome assembly protein Nap1
SPBC30B4.03c	22	7	28	18	10	Adn1	adhesion defective protein, predicted transcriptional regulator
SPBC9B6.08	30	6	28	26	2	Clc1	clathrin light chain
SPCC550.11	7	5	28	19	9		karyopherin
SPAC1A6.07	20	10	27	4	23		sequence orphan
SPBC16A3.18	21	8	27	12	15	Cip1	RNA-binding protein Cip1
SPCC1494.10	12	10	27	11	16	Adn3	transcription factor (predicted)
SPCC4G3.14	19	9	27	14	13	Mdj1	DNAJ domain protein Mdj1 (predicted)
SPAC4D7.05	21	6	26	8	18	Sum1	translation initiation factor eIF3i
SPAC664.04c	40	6	26	18	8	Rps1602	40S ribosomal protein S16
SPAC6B12.12	13	7	26	18	8	Tom70	mitochondrial TOM complex subunit Tom70 (predicted)
SPBC18H10.03	24	6	26	16	10	Tif35	translation initiation factor eIF3g
SPBC776.11	43	7	26	13	13	Rpl2801	60S ribosomal protein L27/L28
SPAC22F8.09	10	5	25	13	12	Rrp16	rRNA processing protein Rrp16 (predicted)
SPBC106.05c	45	7	25	23	2	Tim11	F0-ATPase subunit E
SPAC17G6.13	16	6	24	16	8		sequence orphan
SPAC328.10c	31	7	24	17	7	Rps502	40S ribosomal protein S5 (predicted)
SPAC3G9.03	47	6	24	14	10	Rpl2301	60S ribosomal protein L23
SPBC19G7.10c	11	8	24	20	4		topoisomerase II-associated deadenylation-dependent mRNA-decapping factor (predicted)
SPBC2F12.14c	23	11	24	17	7	Gua1	IMP dehydrogenase Gua1 (predicted)
SPCC1235.02	14	5	24	19	5	Bio2	biotin synthase
SPAC144.11	24	5	23	16	7	Rps1102	40S ribosomal protein S11
SPAC57A10.12c	16	6	23	16	7	Ura3	dihydroorotate dehydrogenase Ura3
SPBC31A8.01c	13	5	23	15	8	Cwl1	reticulon-like protein
SPBC3B8.02	15	6	23	10	13	Php5	CCAAT-binding factor complex subunit Php5
SPCC1183.08c	18	5	23	19	4	Rpl101	60S ribosomal protein L10a
SPAC16.02c	18	7	22	14	8	Srp2	mRNA export factor Srp2
SPBC725.09c	29	7	22	17	5	Hob3	BAR adaptor protein Hob3
SPCC1672.05c	13	5	22	18	4	Yrs1	cytoplasmic tyrosine-tRNA ligase Yrs1 (predicted)
SPAC926.08c	18	6	21	11	10		Brix domain protein Rpf2 (predicted)
SPAC959.07	17	5	21	13	8	Rps403	40S ribosomal protein S4
SPBC19F5.05c	9	6	21	17	4	Ppp1	pescadillo-family BRCT domain protein
SPCC1840.02c	4	9	21	3	18	Bgs4	1,3-beta-glucan synthase subunit Bgs4
SPAC110.04c	9	6	20	16	4	Pss1	heat shock protein Pss1
SPAC29A4.02c	17	7	20	8	12		translation elongation factor EF-1 gamma subunit
SPBC1105.02c	18	6	20	15	5	Lys4	homocitrate synthase (predicted)
SPCC1827.03c	12	5	20	13	7		acetyl-CoA ligase (predicted)
SPBC4F6.17c	11	8	19	16	3		mitochondrial heatshock protein Hsp78 (predicted)
SPBC651.01c	14	9	19	15	4	Nog1	GTP binding protein Nog1 (predicted)
SPBC1778.01c	14	5	18	14	4	Zuo1	zuotin (predicted)
SPBC354.10	8	7	18	5	13		RNAPII degradation factor (predicted)
SPBC3B8.03	14	6	18	12	6		saccharopine dehydrogenase (predicted)
SPBC839.13c	20	7	18	13	5	Rpl1601	60S ribosomal protein L13/L16 (predicted)
SPBP22H7.02c	12	10	18	7	11		RNA-binding protein Mrd1 (predicted)
SPCC1020.06c	21	6	18	17	1	Tal1	transaldolase (predicted)
SPAC12G12.03	12	6	17	6	11	Cip2	RNA-binding protein Cip2
SPAC959.02	23	6	17	13	4	Sec17	alpha SNAP (predicted)
SPBC530.10c	19	6	17	8	9	Anc1	mitochondrial adenine nucleotide carrier Anc1
SPBC8E4.01c	17	7	17	10	7		inorganic phosphate transporter (predicted)
SPBP4H10.15	13	9	17	13	4		aconitate hydratase/mitochondrial ribosomal protein subunit L49, fusion protein
SPBC56F2.12	12	5	16	13	3	Ilv5	acetohydroxyacid reductoisomerase
SPAC22A12.04c	39	5	15	8	7	Rps2201	40S ribosomal protein S15a
SPAC57A7.04c	11	8	15	11	4	Pabp	mRNA export shuttling protein
SPAC57A7.10c	7	6	15	13	2	Sec21	coatomer gamma subunit Sec21 (predicted)
SPAC688.11	5	5	15	1	14	End4	Huntingtin-interacting protein homolog
SPBC16D10.08c	7	5	15	13	2		heat shock protein Hsp104 (predicted)
SPBC2G5.05	8	5	15	14	1		transketolase (predicted)
SPCC584.01c	9	8	15	11	4		sulfite reductase NADPH flavoprotein subunit (predicted)
SPAC15A10.02	14	6	14	12	2	Taf12	transcription factor TFIID complex subunit A/ SAGA complex subunit (predicted)
SPAC637.07	12	5	14	11	3	Moe1	translation initiation factor eIF3d Moe1
SPAC821.03c	15	6	14	8	6		sequence orphan
SPBC16C6.11	30	5	14	10	4	Rpl3201	60S ribosomal protein L32
SPBC17A3.04c	5	5	14	8	6	Rar1	cytoplasmic methionine-tRNA ligase Mrs1 (predicted)
SPAC18G6.07c	13	5	13	9	4	Mra1	ribosome biogenesis protein Mra1
SPAC1F3.01	6	5	13	12	1	Rrp6	exosome subunit Rrp6 (predicted)
SPAC4F10.13c	6	5	13	6	7	Mpd2	GYF domain protein
SPBC1289.10c	7	5	13	8	5	Adn2	transcription factor (predicted)
SPBP8B7.20c	13	8	13	11	2		RNA methyltransferase Nop2 (predicted)
SPCC1223.08c	10	5	13	8	5	Dfr1	dihydrofolate reductase Dfr1
SPCC584.04	7	5	13	12	1	Sup35	translation release factor class II eRF3
SPCC622.09	36	5	13	8	5	Htb1	histone H2B alpha Htb1
SPCP1E11.04c	14	5	13	2	11	Pal1	membrane associated protein Pal1
SPAC23C11.02c	27	6	12	9	3	Rps23	40S ribosomal protein S23
SPAC26A3.05	5	6	12	3	9	Chc1	clathrin heavy chain Chc1 (predicted)
SPAC8E11.02c	18	5	12	11	1	Rad24	14-3-3 protein Rad24
SPBC1D7.04	24	5	12	9	3	Mlo3	RNA binding protein Mlo3
SPCC1281.01	3	5	12	6	6	Ags1	alpha-1,4-glucan synthase Ags1
SPAC18G6.05c	2	6	11	3	8		translation elongation regulator Gcn1 (predicted)
SPAC1527.03	14	5	10	4	6		RNA-binding protein
SPAC694.05c	39	6	10	8	2	Rps2502	40S ribosomal protein S25
SPBC2G5.06c	13	5	10	8	2	Hmt2	sulfide-quinone oxidoreductase
SPCC1827.06c	15	5	10	9	1		aspartate semialdehyde dehydrogenase (predicted)
SPAC10F6.01c	4	5	9	6	3	Sir1	sulfite reductase Sir1
SPCP31B10.08c	31	5	9	7	2	Rpl35A	60S ribosomal protein L35a
SPCC31H12.08c	8	5	8	6	2	Ccr4	CCR4-Not complex subunit Ccr4 (predicted)
SPAC31G5.04	14	5	6	3	3		homoisocitrate dehydrogenase
SPCC162.08c	3	5	6	4	2	Nup211	nuclear pore complex associated protein
SPCC417.07c	4	5	6	1	5	Mto1	MT organizer Mto1

[truncated: 10 more sheets: ubp5, ubp6, ubp7, ubp8, ubp9, ubp11, ubp12, ubp14, ubp15, ubp16]
