# Supplementary material for: A Global Census of Fission Yeast Deubiquitinating Enzyme Localization and Interaction Networks Reveals Distinct Compartmentalization Profiles and Overlapping Functions in Endocytosis and Polarity
Source: PLoS Biol. 2010 Sep 7;8(9):e1000471. doi: 10.1371/journal.pbio.1000471 (PMC2935449; doi:10.1371/journal.pbio.1000471)
Supplement: Table S2 — Results from reciprocal TAPs and LC-MS/MS analysis for Ubp5, Ubp9, and their partners. The baits used for the TAPs are shown in bold. Note that the relative spectral counts from Ubp9 (67 kDa), Bun107 (107 kDa), and Bun62 (62 kDa) are concordant with their relative molecular masses. (0.04 MB XLS) [file pbio.1000471.s020.xls]

## Sheet: Sheet1
Table S2.Spectral counts of proteins identified from reciprocal tandem affinity purifications and LC-MS/MS analysis for Ubp5, Ubp9 and their partners.
	Ubp9 TAP	Bun107 TAP	Bun62 TAP
Ubp9 Spec. Counts	364	72	443
Bun107 Spec. Counts	1036	180	1730
Bun62 Spec. Counts	281	85	827
	Ubp5 TAP	Ftp105 TAP
Ubp5 Spec. Counts	14458	60
Ftp105 Spec. Counts	4013	50
